# Supplementary material for: Direct observation of tRNA-chaperoned folding of a dynamic mRNA ensemble
Source: Nat Commun. 2023 Sep 6;14:5438. doi: 10.1038/s41467-023-41155-3 (PMC10482949; doi:10.1038/s41467-023-41155-3)
Supplement: Supplementary file 4 — Source Data [file 41467_2023_41155_MOESM4_ESM.xlsx]

## Sheet: Fig.1g
Fig.1g
Bin	-0.0483871	-0.016129	0.016129	0.0483871	0.0806452	0.112903	0.145161	0.177419	0.209677	0.241935	0.274194	0.306452	0.33871	0.370968	0.403226	0.435484	0.467742	0.5	0.532258	0.564516	0.596774	0.629032	0.66129	0.693548	0.725806	0.758065	0.790323	0.822581	0.854839	0.887097	0.919355	0.951613	0.983871	1.01613	1.04839
0 nM	10	40	140	146	115	76	53	28	20	23	23	22	33	48	56	64	87	87	96	104	103	102	108	129	103	116	117	105	95	52	38	17	14	6	0
10 nM	23	92	147	191	160	104	56	29	26	22	7	28	42	34	59	77	81	98	92	95	116	93	100	107	112	141	112	135	142	148	153	159	107	41	0
100 nM	23	92	147	191	160	104	56	29	26	17	21	17	22	27	41	39	50	45	54	51	57	57	86	77	77	84	88	105	103	121	206	254	137	54	0
1000 nM	14	87	131	185	168	99	51	27	28	19	25	12	29	26	30	39	37	42	49	45	51	62	62	49	57	84	74	85	125	201	282	340	220	115	0

## Sheet: Fig.1h, 1i
Fig.1h, 1i
Bin	-0.0483871	-0.016129	0.016129	0.0483871	0.0806452	0.112903	0.145161	0.177419	0.209677	0.241935	0.274194	0.306452	0.33871	0.370968	0.403226	0.435484	0.467742	0.5	0.532258	0.564516	0.596774	0.629032	0.66129	0.693548	0.725806	0.758065	0.790323	0.822581	0.854839	0.887097	0.919355	0.951613	0.983871	1.01613	1.04839
0 nM	29	123	483	428	316	205	137	100	103	100	132	168	175	233	278	291	252	265	280	281	264	277	309	257	235	192	140	90	90	59	41	20	5	3	0
10000 nM	54	299	343	459	341	210	155	141	174	186	244	295	361	354	347	348	316	240	211	170	182	135	146	119	114	105	111	139	172	152	121	61	26	8	0
0 nM	40	162	214	292	263	178	129	83	79	64	75	86	121	115	169	218	213	302	261	303	298	332	301	308	317	282	288	210	193	118	82	49	20	13	0
1000 nM	19	51	170	166	160	102	60	55	41	44	46	45	53	86	92	108	121	144	137	150	154	165	160	165	169	172	172	151	142	157	152	132	106	21	0

## Sheet: Fig.2a
Fig. 2a		Nf98_Complex_Crysol
	s	Data	Fit			s	Data	Fit
	0	0	0.224169			0	#NUM!	-0.649424
	0.002	0	0.223841			0.002	#NUM!	-0.65006
	0.00345662	0.15317	0.223222			0.00345662	-0.814826	-0.651263
	0.00358125	0.18629	0.223154			0.00358125	-0.72981	-0.651395
	0.00384414	0.2273	0.223004			0.00384414	-0.643401	-0.651687
	0.00398274	0.17585	0.22292			0.00398274	-0.754858	-0.651851
	0.00412634	0.22606	0.22283			0.00412634	-0.645776	-0.652026
	0.00427511	0.21027	0.222734			0.00427511	-0.677223	-0.652213
	0.00442925	0.23316	0.222631			0.00442925	-0.632346	-0.652414
	0.00458894	0.247147	0.222521			0.00458894	-0.607045	-0.652629
	0.00475439	0.247971	0.222402			0.00475439	-0.605599	-0.652861
	0.00492581	0.225815	0.222275			0.00492581	-0.646247	-0.653109
	0.00510341	0.244664	0.222139			0.00510341	-0.61143	-0.653375
	0.00528741	0.222765	0.221992			0.00528741	-0.652153	-0.653663
	0.00547805	0.218637	0.221836			0.00547805	-0.660276	-0.653968
	0.00567555	0.238084	0.221668			0.00567555	-0.62327	-0.654297
	0.00588018	0.231637	0.221487			0.00588018	-0.635192	-0.654652
	0.00609219	0.236101	0.221294			0.00609219	-0.626902	-0.65503
	0.00631184	0.229856	0.221087			0.00631184	-0.638544	-0.655437
	0.00653941	0.238795	0.220865			0.00653941	-0.621975	-0.655873
	0.00677519	0.229418	0.220627			0.00677519	-0.639373	-0.656341
	0.00701946	0.239299	0.220371			0.00701946	-0.621059	-0.656846
	0.00727255	0.23353	0.220098			0.00727255	-0.631657	-0.657384
	0.00753476	0.234536	0.219805			0.00753476	-0.62979	-0.657962
	0.00780642	0.231215	0.21949			0.00780642	-0.635984	-0.658585
	0.00808787	0.238584	0.219153			0.00808787	-0.622359	-0.659253
	0.00837948	0.236235	0.218792			0.00837948	-0.626656	-0.659969
	0.0086816	0.235234	0.218406			0.0086816	-0.6285	-0.660735
	0.00899461	0.233408	0.217991			0.00899461	-0.631884	-0.661561
	0.00931891	0.231018	0.217547			0.00931891	-0.636354	-0.662447
	0.00965489	0.22975	0.217072			0.00965489	-0.638744	-0.663396
	0.010003	0.231321	0.216562			0.010003	-0.635785	-0.664418
	0.0103637	0.231727	0.216017			0.0103637	-0.635023	-0.665512
	0.0107373	0.230722	0.215433			0.0107373	-0.636911	-0.666688
	0.0111244	0.226761	0.214808			0.0111244	-0.644432	-0.66795
	0.0115255	0.228856	0.214139			0.0115255	-0.640438	-0.669304
	0.0119411	0.227998	0.213424			0.0119411	-0.642069	-0.670757
	0.0123716	0.228482	0.212659			0.0123716	-0.641148	-0.672316
	0.0128176	0.22674	0.211841			0.0128176	-0.644472	-0.67399
	0.0132798	0.225797	0.210968			0.0132798	-0.646282	-0.675783
	0.0137586	0.223183	0.210034			0.0137586	-0.651339	-0.67771
	0.0142546	0.223159	0.209038			0.0142546	-0.651386	-0.679775
	0.0147686	0.221431	0.207974			0.0147686	-0.654762	-0.681991
	0.0153011	0.221028	0.206839			0.0153011	-0.655553	-0.684368
	0.0158527	0.219248	0.205629			0.0158527	-0.659064	-0.686916
	0.0164243	0.217743	0.204339			0.0164243	-0.662056	-0.689649
	0.0170165	0.216543	0.202964			0.0170165	-0.664456	-0.692581
	0.01763	0.214945	0.201501			0.01763	-0.667673	-0.695723
	0.0182656	0.213206	0.199945			0.0182656	-0.671201	-0.699089
	0.0189242	0.210913	0.198289			0.0189242	-0.675897	-0.702701
	0.0196065	0.208811	0.19653			0.0196065	-0.680247	-0.706571
	0.0203134	0.206646	0.194662			0.0203134	-0.684773	-0.710719
	0.0210458	0.20367	0.192679			0.0210458	-0.691073	-0.715166
	0.0218046	0.201133	0.190578			0.0218046	-0.696517	-0.719927
	0.0225907	0.198788	0.188352			0.0225907	-0.70161	-0.72503
	0.0234052	0.19655	0.185997			0.0234052	-0.706527	-0.730494
	0.0242491	0.193211	0.183508			0.0242491	-0.713968	-0.736345
	0.0251234	0.190014	0.180881			0.0251234	-0.721214	-0.742607
	0.0260292	0.186459	0.17811			0.0260292	-0.729417	-0.749312
	0.0269677	0.182993	0.175191			0.0269677	-0.737566	-0.756488
	0.02794	0.179957	0.172122			0.02794	-0.744831	-0.764164
	0.0289473	0.176081	0.168899			0.0289473	-0.754288	-0.772373
	0.029991	0.171954	0.165518			0.029991	-0.764588	-0.781155
	0.0310723	0.168246	0.161979			0.0310723	-0.774055	-0.790541
	0.0321926	0.163492	0.158281			0.0321926	-0.786503	-0.800571
	0.0333533	0.159224	0.154425			0.0333533	-0.797991	-0.811282
	0.0345558	0.154588	0.150411			0.0345558	-0.810824	-0.82272
	0.0358018	0.149733	0.146245			0.0358018	-0.824682	-0.834919
	0.0370926	0.144834	0.141929			0.0370926	-0.839129	-0.847929
	0.0384299	0.139582	0.13747			0.0384299	-0.855171	-0.861792
	0.0398155	0.134118	0.132875			0.0398155	-0.872513	-0.876557
	0.041251	0.129331	0.128153			0.041251	-0.888297	-0.892271
	0.0427383	0.123409	0.123317			0.0427383	-0.908653	-0.908977
	0.0442792	0.117895	0.11838			0.0442792	-0.928505	-0.926722
	0.0458757	0.112562	0.113357			0.0458757	-0.948608	-0.945552
	0.0475297	0.10687	0.108268			0.0475297	-0.971144	-0.9655
	0.0492434	0.101415	0.10313			0.0492434	-0.993898	-0.986615
	0.0510188	0.0959623	0.0979646			0.0510188	-1.0179	-1.00893
	0.0528583	0.0902813	0.0927938			0.0528583	-1.0444	-1.03248
	0.0547641	0.0847706	0.0876422			0.0547641	-1.07175	-1.05729
	0.0567385	0.0796908	0.0825348			0.0567385	-1.09859	-1.08336
	0.0587842	0.074379	0.0774968			0.0587842	-1.12855	-1.11072
	0.0609037	0.0690055	0.0725532			0.0609037	-1.16112	-1.13934
	0.0630995	0.0644107	0.0677278			0.0630995	-1.19104	-1.16923
	0.0653745	0.0597529	0.063043			0.0653745	-1.22364	-1.20036
	0.0677316	0.0551431	0.0585197			0.0677316	-1.25851	-1.2327
	0.0701736	0.0510163	0.0541772			0.0701736	-1.29229	-1.26618
	0.0727037	0.0468124	0.0500313			0.0727037	-1.32964	-1.30076
	0.075325	0.0433757	0.0460915			0.075325	-1.36275	-1.33638
	0.0780408	0.0398777	0.0423645			0.0780408	-1.39927	-1.373
	0.0808545	0.0365703	0.0388553			0.0808545	-1.43687	-1.41055
	0.0837697	0.0337737	0.0355639			0.0837697	-1.47142	-1.44899
	0.08679	0.0311244	0.0324836			0.08679	-1.5069	-1.48834
	0.0899191	0.0287089	0.0296066			0.0899191	-1.54198	-1.52861
	0.0931611	0.0262894	0.0269242			0.0931611	-1.58022	-1.56986
	0.09652	0.0240404	0.024424			0.09652	-1.61906	-1.61218
	0.1	0.0223846	0.0220933			0.1	-1.65005	-1.65574
	0.102	0.0212219	0.0208597			0.102	-1.67322	-1.68069
	0.104	0.0199986	0.0196964			0.104	-1.699	-1.70561
	0.106	0.019127	0.0185984			0.106	-1.71835	-1.73052
	0.108	0.0180913	0.0175611			0.108	-1.74253	-1.75545
	0.11	0.0173635	0.0165804			0.11	-1.76036	-1.7804
	0.112	0.016647	0.0156528			0.112	-1.77866	-1.80541
	0.114	0.0158859	0.0147755			0.114	-1.79899	-1.83046
	0.116	0.0152552	0.013946			0.116	-1.81658	-1.85555
	0.118	0.014377	0.0131621			0.118	-1.84233	-1.88067
	0.12	0.0137427	0.0124214			0.12	-1.86193	-1.90583
	0.122	0.0129485	0.0117219			0.122	-1.88778	-1.931
	0.124	0.0124357	0.0110623			0.124	-1.90533	-1.95615
	0.126	0.0117443	0.0104413			0.126	-1.93017	-1.98125
	0.128	0.01123	0.00985741			0.128	-1.94962	-2.00624
	0.13	0.0107454	0.00930922			0.13	-1.96878	-2.03109
	0.132	0.0102185	0.0087953			0.132	-1.99061	-2.05575
	0.134	0.00977144	0.00831458			0.134	-2.01004	-2.08016
	0.136	0.00937772	0.00786597			0.136	-2.0279	-2.10425
	0.138	0.0089797	0.00744828			0.138	-2.04674	-2.12794
	0.14	0.00843882	0.00706027			0.14	-2.07372	-2.15118
	0.142	0.00811713	0.00670066			0.142	-2.0906	-2.17388
	0.144	0.00785085	0.00636815			0.144	-2.10508	-2.19599
	0.146	0.00744818	0.00606144			0.146	-2.12795	-2.21742
	0.148	0.00714498	0.0057793			0.148	-2.146	-2.23812
	0.15	0.00684945	0.0055205			0.15	-2.16434	-2.25802
	0.152	0.00659264	0.00528378			0.152	-2.18094	-2.27706
	0.154	0.00634256	0.00506757			0.154	-2.19774	-2.2952
	0.156	0.00613156	0.00487033			0.156	-2.21243	-2.31244
	0.158	0.00594889	0.00469068			0.158	-2.22556	-2.32876
	0.16	0.00561448	0.00452739			0.16	-2.25069	-2.34415
	0.162	0.0054053	0.00437924			0.162	-2.26718	-2.3586
	0.164	0.00515799	0.0042446			0.164	-2.28752	-2.37216
	0.166	0.0051431	0.00412195			0.166	-2.28878	-2.3849
	0.168	0.00495994	0.00400991			0.168	-2.30452	-2.39687
	0.17	0.00477194	0.00390724			0.17	-2.32131	-2.40813
	0.172	0.00463103	0.00381276			0.172	-2.33432	-2.41876
	0.174	0.00434399	0.00372521			0.174	-2.36211	-2.42885
	0.176	0.00434551	0.00364335			0.176	-2.36196	-2.4385
	0.178	0.00415993	0.00356606			0.178	-2.38091	-2.44781
	0.18	0.00400924	0.00349231			0.18	-2.39694	-2.45689
	0.182	0.00391325	0.00342117			0.182	-2.40746	-2.46583
	0.184	0.00388001	0.00335186			0.184	-2.41117	-2.47471
	0.186	0.00368429	0.00328366			0.186	-2.43365	-2.48364
	0.188	0.00357335	0.00321592			0.188	-2.44692	-2.49269
	0.19	0.00347746	0.00314805			0.19	-2.45874	-2.50196
	0.192	0.00325593	0.00307956			0.192	-2.48732	-2.51151
	0.194	0.00318951	0.00301021			0.194	-2.49628	-2.5214
	0.196	0.00319372	0.00293985			0.196	-2.4957	-2.53167
	0.198	0.00302526	0.00286836			0.198	-2.51924	-2.54237
	0.2	0.00294107	0.00279565			0.2	-2.53149	-2.55352
	0.202	0.00284829	0.00272169			0.202	-2.54542	-2.56516
	0.204	0.00271297	0.00264669			0.204	-2.56656	-2.5773
	0.206	0.00272026	0.00257089			0.206	-2.56539	-2.58992
	0.208	0.00251516	0.00249453			0.208	-2.59943	-2.60301
	0.21	0.00236429	0.00241784			0.21	-2.6263	-2.61657
	0.212	0.00238365	0.00234108			0.212	-2.62276	-2.63058
	0.214	0.00228124	0.00226464			0.214	-2.64183	-2.645
	0.216	0.0021694	0.00218892			0.216	-2.66366	-2.65977
	0.218	0.00206673	0.00211427			0.218	-2.68472	-2.67484
	0.22	0.00199865	0.00204101			0.22	-2.69926	-2.69015
	0.222	0.0019158	0.00196943			0.222	-2.71765	-2.70566
	0.224	0.00189149	0.00189984			0.224	-2.7232	-2.72128
	0.226	0.001838	0.00183252			0.226	-2.73565	-2.73695
	0.228	0.00173821	0.00176772			0.228	-2.7599	-2.75259
	0.23	0.00171004	0.00170563			0.23	-2.76699	-2.76812
	0.232	0.00160932	0.00164639			0.232	-2.79336	-2.78347
	0.234	0.00169012	0.00159009			0.234	-2.77208	-2.79858
	0.236	0.00147856	0.00153675			0.236	-2.83016	-2.8134
	0.238	0.00149566	0.0014864			0.238	-2.82517	-2.82786
	0.24	0.0014556	0.00143906			0.24	-2.83696	-2.84192
	0.242	0.00145688	0.00139469			0.242	-2.83658	-2.85552
	0.244	0.00141639	0.00135315			0.244	-2.84882	-2.86865
	0.246	0.00134751	0.00131427			0.246	-2.87047	-2.88132
	0.248	0.00127282	0.00127793			0.248	-2.89523	-2.89349
	0.25	0.00116712	0.00124396			0.25	-2.93288	-2.90519
	0.252	0.00124184	0.00121224			0.252	-2.90593	-2.91641
	0.254	0.0011885	0.00118252			0.254	-2.925	-2.92719
	0.256	0.00118598	0.0011546			0.256	-2.92592	-2.93757
	0.258	0.00120328	0.00112824			0.258	-2.91963	-2.9476
	0.26	0.00110607	0.00110327			0.26	-2.95622	-2.95732
	0.262	0.00101616	0.00107951			0.262	-2.99304	-2.96677
	0.264	0.00103667	0.00105677			0.264	-2.98436	-2.97602
	0.266	0.00098132	0.00103488			0.266	-3.00819	-2.98511
	0.268	0.00092166	0.00101369			0.268	-3.03543	-2.99409
	0.27	0.00091363	0.000993063			0.27	-3.03923	-3.00302
	0.272	0.00094952	0.000972862			0.272	-3.0225	-3.01195
	0.274	0.00091837	0.000953012			0.274	-3.03698	-3.0209
	0.276	0.00083032	0.000933447			0.276	-3.08075	-3.02991
	0.278	0.00088329	0.000914106			0.278	-3.0539	-3.039
	0.28	0.00087226	0.000894934			0.28	-3.05935	-3.04821
	0.282	0.00089619	0.000875893			0.282	-3.0476	-3.05755
	0.284	0.00082668	0.000856998			0.284	-3.08266	-3.06702
	0.286	0.0007744	0.000838277			0.286	-3.11103	-3.07661
	0.288	0.00074974	0.000819754			0.288	-3.12509	-3.08632
	0.29	0.00073636	0.000801452			0.29	-3.13291	-3.09612
	0.292	0.0007116	0.0007834			0.292	-3.14776	-3.10602
	0.294	0.00072348	0.000765653			0.294	-3.14057	-3.11597
	0.296	0.00069415	0.000748271			0.296	-3.15855	-3.12594
	0.298	0.00073709	0.000731307			0.298	-3.13248	-3.1359
	0.3	0.00061196	0.000714807			0.3	-3.21328	-3.14581
	0.302	0.00068452	0.000698816			0.302	-3.16461	-3.15564
	0.304	0.00062854	0.000683375			0.304	-3.20167	-3.16534
	0.306	0.00064162	0.000668519			0.306	-3.19272	-3.17489
	0.308	0.00066995	0.000654283			0.308	-3.17396	-3.18423
	0.31	0.00063612	0.000640697			0.31	-3.19646	-3.19335
	0.312	0.00065568	0.000627779			0.312	-3.18331	-3.20219
	0.314	0.00058338	0.000615526			0.314	-3.23405	-3.21075
	0.316	0.00059934	0.000603927			0.316	-3.22233	-3.21902
	0.318	0.00058506	0.00059297			0.318	-3.2328	-3.22697
	0.32	0.00059027	0.000582648			0.32	-3.22895	-3.23459
	0.322	0.00059474	0.000572943			0.322	-3.22567	-3.24189
	0.324	0.00055653	0.000563818			0.324	-3.25451	-3.24886
	0.326	0.00049038	0.00055523			0.326	-3.30947	-3.25553
	0.328	0.00056844	0.00054714			0.328	-3.24532	-3.2619
	0.33	0.000536	0.00053951			0.33	-3.27084	-3.268
	0.332	0.00062624	0.000532304			0.332	-3.20326	-3.27384
	0.334	0.00057017	0.000525483			0.334	-3.244	-3.27944
	0.336	0.00054952	0.000519009			0.336	-3.26002	-3.28483
	0.338	0.0004619	0.000512846			0.338	-3.33545	-3.29001
	0.34	0.00055807	0.000506958			0.34	-3.25331	-3.29503
	0.342	0.00049963	0.000501318			0.342	-3.30135	-3.29989
	0.344	0.00056036	0.000495907			0.344	-3.25153	-3.3046
	0.346	0.0005518	0.000490715			0.346	-3.25822	-3.30917
	0.348	0.00044232	0.00048573			0.348	-3.35426	-3.31361
	0.35	0.00050918	0.000480941			0.35	-3.29313	-3.31791
	0.352	0.00057824	0.00047634			0.352	-3.23789	-3.32208
	0.354	0.0004857	0.000471931			0.354	-3.31363	-3.32612
	0.356	0.00038727	0.000467724			0.356	-3.41199	-3.33001
	0.358	0.00051937	0.000463725			0.358	-3.28452	-3.33374
	0.36	0.00053593	0.000459942			0.36	-3.27089	-3.3373
	0.362	0.00053968	0.000456381			0.362	-3.26786	-3.34067
	0.364	0.0004994	0.000453048			0.364	-3.30155	-3.34386
	0.366	0.00046509	0.000449946			0.366	-3.33246	-3.34684
	0.368	0.00043599	0.00044708			0.368	-3.36052	-3.34961
	0.37	0.00043522	0.000444455			0.37	-3.36129	-3.35217
	0.372	0.000478	0.000442071			0.372	-3.32057	-3.35451
	0.374	0.00040887	0.000439911			0.374	-3.38841	-3.35664
	0.376	0.00047589	0.000437956			0.376	-3.32249	-3.35857
	0.378	0.00041327	0.000436185			0.378	-3.38377	-3.36033
	0.38	0.00042295	0.00043458			0.38	-3.37371	-3.36193
	0.382	0.00051171	0.00043312			0.382	-3.29098	-3.36339
	0.384	0.00045844	0.000431771			0.384	-3.33872	-3.36475
	0.386	0.00049469	0.000430497			0.386	-3.30567	-3.36603
	0.388	0.00045348	0.000429263			0.388	-3.34344	-3.36728
	0.39	0.00049975	0.000428033			0.39	-3.30125	-3.36852
	0.392	0.00042824	0.000426775			0.392	-3.36831	-3.3698
	0.394	0.00049252	0.000425454			0.394	-3.30758	-3.37115
	0.396	0.00042021	0.000424037			0.396	-3.37653	-3.3726
	0.398	0.00048426	0.000422494			0.398	-3.31492	-3.37418
	0.4	0.00047635	0.000420793			0.4	-3.32207	-3.37593
	0.402	0.00041564	0.000418906			0.402	-3.38128	-3.37788
	0.404	0.00041703	0.000416824			0.404	-3.37983	-3.38005
	0.406	0.00047169	0.000414542			0.406	-3.32634	-3.38243
	0.408	0.00048347	0.000412055			0.408	-3.31563	-3.38504
	0.41	0.00043511	0.000409359			0.41	-3.3614	-3.3879
	0.412	0.00045208	0.000406454			0.412	-3.34478	-3.39099
	0.414	0.00041953	0.000403359			0.414	-3.37724	-3.39431
	0.416	0.00048543	0.000400099			0.416	-3.31387	-3.39783
	0.418	0.00045656	0.000396697			0.418	-3.3405	-3.40154
	0.42	0.00050308	0.000393175			0.42	-3.29836	-3.40541
	0.422	0.00042577	0.000389559			0.422	-3.37082	-3.40943
	0.424	0.0004497	0.000385887			0.424	-3.34708	-3.41354
	0.426	0.00047558	0.000382198			0.426	-3.32278	-3.41771
	0.428	0.00048689	0.00037853			0.428	-3.31257	-3.4219
	0.43	0.00046719	0.000374918			0.43	-3.33051	-3.42606
	0.432	0.00042908	0.000371399			0.432	-3.36746	-3.43016
	0.434	0.00048644	0.000368			0.434	-3.31297	-3.43415
	0.436	0.00043379	0.00036475			0.436	-3.36272	-3.438
	0.438	0.00045861	0.000361675			0.438	-3.33856	-3.44168
	0.44	0.00043001	0.000358802			0.44	-3.36652	-3.44515
	0.442	0.00045127	0.000356152			0.442	-3.34556	-3.44836
	0.444	0.00046309	0.000353728			0.444	-3.33433	-3.45133
	0.446	0.00045239	0.000351534			0.446	-3.34449	-3.45403
	0.448	0.00045766	0.000349569			0.448	-3.33946	-3.45647
	0.45	0.00051355	0.000347835			0.45	-3.28942	-3.45863
	0.452	0.00045025	0.000346329			0.452	-3.34655	-3.46051
	0.454	0.00050079	0.000345031			0.454	-3.30034	-3.46214
	0.456	0.00043138	0.000343915			0.456	-3.36514	-3.46355
	0.458	0.00045718	0.000342957			0.458	-3.33991	-3.46476
	0.46	0.00041637	0.000342133			0.46	-3.38052	-3.46581
	0.462	0.00046772	0.000341419			0.462	-3.33001	-3.46671
	0.464	0.00041724	0.000340781			0.464	-3.37961	-3.46752
	0.466	0.00046057	0.000340187			0.466	-3.3367	-3.46828
	0.468	0.00047499	0.000339604			0.468	-3.32332	-3.46903
	0.47	0.00037526	0.000338998			0.47	-3.42567	-3.4698
	0.472	0.00037393	0.000338338			0.472	-3.42721	-3.47065
	0.474	0.00047212	0.000337598			0.474	-3.32595	-3.4716
	0.476	0.00045911	0.000336753			0.476	-3.33808	-3.47269
	0.478	0.00045652	0.000335778			0.478	-3.34054	-3.47395
	0.48	0.00041473	0.000334648			0.48	-3.38223	-3.47541
	0.482	0.00044035	0.000333346			0.482	-3.3562	-3.4771
	0.484	0.0004864	0.000331867			0.484	-3.31301	-3.47904
	0.486	0.0004498	0.000330216			0.486	-3.34698	-3.4812
	0.488	0.00033039	0.000328394			0.488	-3.48097	-3.4836
	0.49	0.00047054	0.000326405			0.49	-3.3274	-3.48624
	0.492	0.00046476	0.000324252			0.492	-3.33277	-3.48912
	0.494	0.00044865	0.000321939			0.494	-3.34809	-3.49223
	0.496	0.00040062	0.000319468			0.496	-3.39727	-3.49557
	0.498	0.0004242	0.000316845			0.498	-3.37243	-3.49915
	0.5	0.00042287	0.000314072			0.5	-3.37379	-3.50297
	0.504	0.00043592	0.000308097			0.504	-3.36059	-3.51131

## Sheet: Fig.2b
Fig. 2b		Nf98_Apo_Crysol
	s	Data	Resid			s	Data	Fit
	0	0	0.180673			0	#NUM!	-0.743107
	0.002	0	0.180518			0.002	#NUM!	-0.743479
	0.00398274	0.205351	0.180074			0.00398274	-0.687503	-0.744549
	0.00412634	0.1297	0.180031			0.00412634	-0.88706	-0.744653
	0.00427511	0.129728	0.179984			0.00427511	-0.886966	-0.744766
	0.00442925	0.102785	0.179934			0.00442925	-0.98807	-0.744887
	0.00458894	0.188353	0.179881			0.00458894	-0.725027	-0.745015
	0.00475439	0.195933	0.179823			0.00475439	-0.707892	-0.745155
	0.00492581	0.217943	0.179762			0.00492581	-0.661657	-0.745302
	0.00510341	0.193994	0.179696			0.00510341	-0.712212	-0.745462
	0.00528741	0.120591	0.179625			0.00528741	-0.918685	-0.745633
	0.00547805	0.205022	0.179549			0.00547805	-0.6882	-0.745817
	0.00567555	0.179412	0.179467			0.00567555	-0.746149	-0.746015
	0.00588018	0.234913	0.17938			0.00588018	-0.629093	-0.746226
	0.00609219	0.189989	0.179286			0.00609219	-0.721272	-0.746454
	0.00631184	0.185182	0.179186			0.00631184	-0.732401	-0.746696
	0.00653941	0.182348	0.179078			0.00653941	-0.739099	-0.746958
	0.00677519	0.213755	0.178962			0.00677519	-0.670084	-0.747239
	0.00701946	0.179584	0.178838			0.00701946	-0.745732	-0.74754
	0.00727255	0.214869	0.178705			0.00727255	-0.667826	-0.747863
	0.00753476	0.201578	0.178562			0.00753476	-0.695557	-0.748211
	0.00780642	0.224179	0.178409			0.00780642	-0.649405	-0.748583
	0.00808787	0.215003	0.178244			0.00808787	-0.667555	-0.748985
	0.00837948	0.226483	0.178068			0.00837948	-0.644964	-0.749414
	0.0086816	0.204135	0.177879			0.0086816	-0.690083	-0.749875
	0.00899461	0.213271	0.177677			0.00899461	-0.671068	-0.750369
	0.00931891	0.205749	0.17746			0.00931891	-0.686662	-0.7509
	0.00965489	0.201196	0.177227			0.00965489	-0.696381	-0.75147
	0.010003	0.205206	0.176978			0.010003	-0.68781	-0.752081
	0.0103637	0.205401	0.17671			0.0103637	-0.687397	-0.752739
	0.0107373	0.20369	0.176424			0.0107373	-0.69103	-0.753442
	0.0111244	0.211104	0.176117			0.0111244	-0.675504	-0.754199
	0.0115255	0.206069	0.175788			0.0115255	-0.685987	-0.755011
	0.0119411	0.200203	0.175435			0.0119411	-0.698529	-0.755884
	0.0123716	0.202454	0.175058			0.0123716	-0.693674	-0.756818
	0.0128176	0.207971	0.174654			0.0128176	-0.681997	-0.757821
	0.0132798	0.203003	0.174221			0.0132798	-0.692498	-0.758899
	0.0137586	0.198823	0.173758			0.0137586	-0.701533	-0.760055
	0.0142546	0.198941	0.173263			0.0142546	-0.701276	-0.761294
	0.0147686	0.197765	0.172733			0.0147686	-0.703851	-0.762625
	0.0153011	0.196847	0.172166			0.0153011	-0.705871	-0.764053
	0.0158527	0.198213	0.17156			0.0158527	-0.702868	-0.765584
	0.0164243	0.195999	0.170913			0.0164243	-0.707746	-0.767225
	0.0170165	0.194832	0.170221			0.0170165	-0.71034	-0.768987
	0.01763	0.193033	0.169482			0.01763	-0.714368	-0.770876
	0.0182656	0.192996	0.168693			0.0182656	-0.714452	-0.772903
	0.0189242	0.193033	0.16785			0.0189242	-0.714368	-0.775079
	0.0196065	0.189029	0.166952			0.0196065	-0.723472	-0.777408
	0.0203134	0.187634	0.165994			0.0203134	-0.726688	-0.779908
	0.0210458	0.185686	0.164972			0.0210458	-0.731221	-0.78259
	0.0218046	0.182772	0.163884			0.0218046	-0.73809	-0.785463
	0.0225907	0.181017	0.162726			0.0225907	-0.742281	-0.788543
	0.0234052	0.178646	0.161493			0.0234052	-0.748007	-0.791846
	0.0242491	0.17651	0.160183			0.0242491	-0.753231	-0.795384
	0.0251234	0.174465	0.15879			0.0251234	-0.758292	-0.799177
	0.0260292	0.171644	0.157311			0.0260292	-0.765371	-0.803241
	0.0269677	0.16901	0.155742			0.0269677	-0.772088	-0.807594
	0.02794	0.1662	0.154078			0.02794	-0.779369	-0.812259
	0.0289473	0.16264	0.152315			0.0289473	-0.788773	-0.817257
	0.029991	0.15927	0.15045			0.029991	-0.797866	-0.822608
	0.0310723	0.156351	0.148478			0.0310723	-0.805899	-0.828338
	0.0321926	0.152748	0.146396			0.0321926	-0.816024	-0.834471
	0.0333533	0.148772	0.1442			0.0333533	-0.827479	-0.841035
	0.0345558	0.14537	0.141886			0.0345558	-0.837525	-0.84806
	0.0358018	0.141467	0.139452			0.0358018	-0.849345	-0.855575
	0.0370926	0.137369	0.136895			0.0370926	-0.862111	-0.863612
	0.0384299	0.133511	0.134214			0.0384299	-0.874483	-0.872202
	0.0398155	0.129113	0.131406			0.0398155	-0.88903	-0.881385
	0.041251	0.12526	0.12847			0.041251	-0.902188	-0.891198
	0.0427383	0.120701	0.125408			0.0427383	-0.918289	-0.901675
	0.0442792	0.116665	0.122219			0.0442792	-0.933059	-0.912861
	0.0458757	0.112124	0.118907			0.0458757	-0.950301	-0.924793
	0.0475297	0.107568	0.115473			0.0475297	-0.968317	-0.93752
	0.0492434	0.103154	0.111923			0.0492434	-0.986514	-0.951081
	0.0510188	0.0987261	0.108261			0.0510188	-1.00557	-0.965528
	0.0528583	0.0940314	0.104494			0.0528583	-1.02673	-0.980909
	0.0547641	0.0896199	0.100631			0.0547641	-1.0476	-0.997268
	0.0567385	0.0851542	0.0966819			0.0567385	-1.06979	-1.01465
	0.0587842	0.0808933	0.0926577			0.0587842	-1.09209	-1.03312
	0.0609037	0.0764356	0.088571			0.0609037	-1.1167	-1.05271
	0.0630995	0.0719841	0.0844359			0.0630995	-1.14276	-1.07347
	0.0653745	0.0677782	0.0802677			0.0653745	-1.16891	-1.09546
	0.0677316	0.0638532	0.076083			0.0677316	-1.19482	-1.11871
	0.0701736	0.0598548	0.0718993			0.0701736	-1.2229	-1.14328
	0.0727037	0.0558273	0.0677344			0.0727037	-1.25315	-1.16919
	0.075325	0.0520648	0.0636067			0.075325	-1.28346	-1.1965
	0.0780408	0.0485053	0.0595344			0.0780408	-1.31421	-1.22523
	0.0808545	0.0450655	0.0555358			0.0808545	-1.34616	-1.25543
	0.0837697	0.0418639	0.0516282			0.0837697	-1.37816	-1.28711
	0.08679	0.0387262	0.0478274			0.08679	-1.412	-1.32032
	0.0899191	0.0356194	0.0441483			0.0899191	-1.44831	-1.35509
	0.0931611	0.0329585	0.0406043			0.0931611	-1.48203	-1.39143
	0.09652	0.0304351	0.037206			0.09652	-1.51663	-1.42939
	0.1	0.0283076	0.0339627			0.1	-1.5481	-1.469
	0.102	0.026916	0.0322198			0.102	-1.56999	-1.49188
	0.104	0.0256262	0.0305611			0.104	-1.59132	-1.51483
	0.106	0.0245646	0.0289831			0.106	-1.60969	-1.53786
	0.108	0.0234187	0.0274826			0.108	-1.63044	-1.56094
	0.11	0.0224108	0.0260562			0.11	-1.64954	-1.58409
	0.112	0.0215011	0.0247008			0.112	-1.66754	-1.60729
	0.114	0.0206147	0.0234136			0.114	-1.68582	-1.63053
	0.116	0.0197794	0.0221916			0.116	-1.70379	-1.65381
	0.118	0.0190301	0.021032			0.118	-1.72056	-1.67712
	0.12	0.0182073	0.0199322			0.12	-1.73975	-1.70044
	0.122	0.0173516	0.0188896			0.122	-1.76066	-1.72378
	0.124	0.0167076	0.0179018			0.124	-1.77709	-1.7471
	0.126	0.0159229	0.0169669			0.126	-1.79798	-1.7704
	0.128	0.0152823	0.0160825			0.128	-1.81581	-1.79365
	0.13	0.0147274	0.0152465			0.13	-1.83187	-1.81683
	0.132	0.0141305	0.0144568			0.132	-1.84984	-1.83993
	0.134	0.0136374	0.0137118			0.134	-1.86527	-1.86291
	0.136	0.013023	0.0130096			0.136	-1.88529	-1.88574
	0.138	0.0126117	0.0123484			0.138	-1.89923	-1.90839
	0.14	0.0120083	0.0117265			0.14	-1.92052	-1.93083
	0.142	0.0116371	0.0111422			0.142	-1.93416	-1.95303
	0.144	0.0111114	0.0105938			0.144	-1.95423	-1.97495
	0.146	0.0106931	0.0100796			0.146	-1.9709	-1.99656
	0.148	0.010318	0.00959815			0.148	-1.9864	-2.01781
	0.15	0.0100176	0.0091478			0.15	-1.99924	-2.03868
	0.152	0.00958345	0.00872699			0.152	-2.01848	-2.05914
	0.154	0.00928934	0.00833404			0.154	-2.03202	-2.07914
	0.156	0.00891575	0.00796733			0.156	-2.04984	-2.09869
	0.158	0.00856756	0.00762531			0.158	-2.06714	-2.11774
	0.16	0.00830807	0.00730656			0.16	-2.0805	-2.13629
	0.162	0.00797131	0.00700965			0.162	-2.09847	-2.1543
	0.164	0.00777356	0.00673295			0.164	-2.10938	-2.17179
	0.166	0.00748115	0.00647491			0.166	-2.12603	-2.18877
	0.168	0.00728668	0.00623411			0.168	-2.13747	-2.20523
	0.17	0.00698876	0.00600927			0.17	-2.1556	-2.22118
	0.172	0.00678873	0.00579913			0.172	-2.16821	-2.23664
	0.174	0.00661474	0.00560235			0.174	-2.17949	-2.25163
	0.176	0.00642416	0.00541764			0.176	-2.19218	-2.26619
	0.178	0.00617704	0.00524385			0.178	-2.20922	-2.28035
	0.18	0.00607846	0.00507991			0.18	-2.21621	-2.29414
	0.182	0.00586073	0.00492486			0.182	-2.23205	-2.30761
	0.184	0.00564644	0.00477774			0.184	-2.24823	-2.32078
	0.186	0.00552432	0.00463769			0.186	-2.25772	-2.3337
	0.188	0.00524517	0.00450391			0.188	-2.28024	-2.34641
	0.19	0.00520467	0.00437567			0.19	-2.28361	-2.35896
	0.192	0.00498164	0.00425233			0.192	-2.30263	-2.37137
	0.194	0.00488894	0.00413335			0.194	-2.31079	-2.3837
	0.196	0.00466891	0.00401828			0.196	-2.33078	-2.39596
	0.198	0.00458599	0.00390669			0.198	-2.33857	-2.40819
	0.2	0.00448799	0.00379818			0.2	-2.34795	-2.42042
	0.202	0.00424708	0.00369244			0.202	-2.37191	-2.43269
	0.204	0.00420209	0.00358925			0.204	-2.37653	-2.445
	0.206	0.00401946	0.00348847			0.206	-2.39583	-2.45737
	0.208	0.00388765	0.00338994			0.208	-2.41031	-2.46981
	0.21	0.00374722	0.00329355			0.21	-2.42629	-2.48234
	0.212	0.00375328	0.00319917			0.212	-2.42559	-2.49496
	0.214	0.00349297	0.00310681			0.214	-2.45681	-2.50769
	0.216	0.00352418	0.00301646			0.216	-2.45294	-2.5205
	0.218	0.00328929	0.00292813			0.218	-2.4829	-2.53341
	0.22	0.00320286	0.0028418			0.22	-2.49446	-2.54641
	0.222	0.00308189	0.00275749			0.222	-2.51118	-2.55949
	0.224	0.00301217	0.00267522			0.224	-2.52112	-2.57264
	0.226	0.00291852	0.00259506			0.226	-2.53484	-2.58585
	0.228	0.00277947	0.00251702			0.228	-2.55604	-2.59911
	0.23	0.00268567	0.00244113			0.23	-2.57095	-2.61241
	0.232	0.00252254	0.00236742			0.232	-2.59816	-2.62572
	0.234	0.00251772	0.00229589			0.234	-2.59899	-2.63905
	0.236	0.00239117	0.00222657			0.236	-2.62139	-2.65236
	0.238	0.00233343	0.00215946			0.238	-2.63201	-2.66565
	0.24	0.00227548	0.00209456			0.24	-2.64293	-2.67891
	0.242	0.00224102	0.00203186			0.242	-2.64955	-2.69211
	0.244	0.00211736	0.00197133			0.244	-2.67421	-2.70524
	0.246	0.00209297	0.00191294			0.246	-2.67924	-2.7183
	0.248	0.0020547	0.00185667			0.248	-2.68725	-2.73127
	0.25	0.00195587	0.00180247			0.25	-2.70866	-2.74413
	0.252	0.00185018	0.00175031			0.252	-2.73279	-2.75689
	0.254	0.00176018	0.00170014			0.254	-2.75444	-2.76952
	0.256	0.00169546	0.00165189			0.256	-2.77071	-2.78202
	0.258	0.0016822	0.00160553			0.258	-2.77412	-2.79438
	0.26	0.00163496	0.001561			0.26	-2.78649	-2.8066
	0.262	0.00150725	0.00151824			0.262	-2.82181	-2.81866
	0.264	0.00155091	0.0014772			0.264	-2.80941	-2.83056
	0.266	0.00149733	0.00143782			0.266	-2.82468	-2.8423
	0.268	0.00139934	0.00140007			0.268	-2.85408	-2.85385
	0.27	0.00131308	0.00136387			0.27	-2.88171	-2.86523
	0.272	0.001313	0.00132919			0.272	-2.88174	-2.87641
	0.274	0.00123658	0.00129598			0.274	-2.90778	-2.8874
	0.276	0.00127935	0.00126418			0.276	-2.89301	-2.89819
	0.278	0.00120927	0.00123376			0.278	-2.91748	-2.90877
	0.28	0.00118495	0.00120467			0.28	-2.9263	-2.91913
	0.282	0.00113777	0.00117686			0.282	-2.94395	-2.92928
	0.284	0.00114586	0.0011503			0.284	-2.94087	-2.93919
	0.286	0.00111303	0.00112494			0.286	-2.95349	-2.94887
	0.288	0.00106216	0.00110075			0.288	-2.97381	-2.95831
	0.29	0.00099597	0.00107768			0.29	-3.00175	-2.96751
	0.292	0.00103145	0.0010557			0.292	-2.98655	-2.97646
	0.294	0.00101732	0.00103476			0.294	-2.99254	-2.98516
	0.296	0.00096541	0.00101483			0.296	-3.01529	-2.99361
	0.298	0.00088756	0.000995855			0.298	-3.0518	-3.0018
	0.3	0.00090346	0.000977805			0.3	-3.04409	-3.00975
	0.304	0.00085619	0.000944311			0.304	-3.06743	-3.02488
	0.308	0.00086109	0.000913998			0.308	-3.06495	-3.03905
	0.312	0.00079992	0.00088654			0.312	-3.09695	-3.0523
	0.316	0.00084463	0.000861617			0.316	-3.07333	-3.06469
	0.32	0.00078267	0.000838912			0.32	-3.10642	-3.07628
	0.324	0.00077237	0.000818143			0.324	-3.11217	-3.08717
	0.328	0.00070709	0.000799063			0.328	-3.15053	-3.09742
	0.332	0.00070936	0.000781453			0.332	-3.14913	-3.1071
	0.336	0.00073874	0.00076514			0.336	-3.13151	-3.11626
	0.34	0.00070001	0.000749991			0.34	-3.1549	-3.12494
	0.344	0.00070299	0.000735898			0.344	-3.15305	-3.13318
	0.348	0.00068709	0.000722809			0.348	-3.16299	-3.14098
	0.352	0.00064287	0.000710688			0.352	-3.19188	-3.14832
	0.356	0.00069451	0.000699519			0.356	-3.15832	-3.1552
	0.36	0.00067193	0.000689309			0.36	-3.17268	-3.16159
	0.364	0.00064427	0.000680064			0.364	-3.19093	-3.16745
	0.368	0.00065869	0.000671789			0.368	-3.18132	-3.17277
	0.372	0.000657	0.000664491			0.372	-3.18243	-3.17751
	0.376	0.00064679	0.000658158			0.376	-3.18924	-3.18167
	0.38	0.00064684	0.000652765			0.38	-3.1892	-3.18524
	0.384	0.00059819	0.000648278			0.384	-3.22316	-3.18824
	0.388	0.00060738	0.000644626			0.388	-3.21654	-3.19069
	0.392	0.0006534	0.000641734			0.392	-3.18482	-3.19264
	0.396	0.00066595	0.00063951			0.396	-3.17656	-3.19415
	0.4	0.0006127	0.000637849			0.4	-3.21275	-3.19528
	0.404	0.00061859	0.000636639			0.404	-3.2086	-3.19611
	0.408	0.00060436	0.00063574			0.408	-3.2187	-3.19672
	0.412	0.00065386	0.000635007			0.412	-3.18452	-3.19722
	0.416	0.00062331	0.000634286			0.416	-3.2053	-3.19771
	0.42	0.00063072	0.00063342			0.42	-3.20016	-3.19831
	0.424	0.00063609	0.000632249			0.424	-3.19648	-3.19911
	0.428	0.00062724	0.00063062			0.428	-3.20257	-3.20023
	0.432	0.00066178	0.00062838			0.432	-3.17929	-3.20178
	0.436	0.00062285	0.000625401			0.436	-3.20562	-3.20384
	0.44	0.00057653	0.000621573			0.44	-3.23918	-3.20651
	0.444	0.00062123	0.000616807			0.444	-3.20675	-3.20985
	0.448	0.00060671	0.000611047			0.448	-3.21702	-3.21393
	0.452	0.00060907	0.000604257			0.452	-3.21533	-3.21878
	0.456	0.00059306	0.000596443			0.456	-3.2269	-3.22443
	0.46	0.00059856	0.000587647			0.46	-3.22289	-3.23088
	0.464	0.00065698	0.000577931			0.464	-3.18245	-3.23812
	0.468	0.00060496	0.00056741			0.468	-3.21827	-3.2461
	0.472	0.00060181	0.000556206			0.472	-3.22054	-3.25476
	0.476	0.00056795	0.000544459			0.476	-3.24569	-3.26403
	0.48	0.00058227	0.000532319			0.48	-3.23488	-3.27383
	0.484	0.00053076	0.000519943			0.484	-3.2751	-3.28404
	0.488	0.00055039	0.000507538			0.488	-3.25933	-3.29453
	0.492	0.00052065	0.000495303			0.492	-3.28345	-3.30513
	0.496	0.00055917	0.0004833			0.496	-3.25246	-3.31578
	0.5	0.00053749	0.000471474			0.5	-3.26963	-3.32654
	0.504	0.00053667	0.000459766			0.504	-3.27029	-3.33746

## Sheet: Fig.2c
Fig.2c		Before normalization														Normalized
		R	P(R)	ERROR		R	P(R)	ERROR		R	P(R)	ERROR				R	P(R)	P(R)	ERROR		R	P(R)	P(R)	ERROR		R	P(R)	P(R)	ERROR		R	P(R)	P(R)	ERROR
				Nf 98 Apo				tRNA				Complex						Norm	Nf 98 Apo				Norm	tRNA				Norm	Complex				Norm	Nf 77
		0	0	0		0	0	0		0	0	0				0	0	0	0		0	0	0	0		0	0	0	0		0	0	0	0
		1.33	2.413e-05	1.432e-06		0.7974	1.604e-05	5.256e-06		1.247	3.644e-05	4.972e-06				1.33	2.413e-05	0.0390453	1.432e-06		0.7974	1.604e-05	0.0164851	5.256e-06		1.247	3.644e-05	0.0265985	4.972e-06		1.034	1.814e-05	0.0342264	1.182e-06
		2.66	5.715e-05	2.066e-06		1.595	3.907e-05	8.226e-06		2.495	8.52e-05	7.591e-06				2.66	5.715e-05	0.0924757	2.066e-06		1.595	3.907e-05	0.0401542	8.226e-06		2.495	8.52e-05	0.0621898	7.591e-06		2.067	4.24e-05	0.08	1.842e-06
		3.99	9.818e-05	2.012e-06		2.392	6.885e-05	9.1e-06		3.742	0.0001455	8.09e-06				3.99	9.818e-05	0.158867	2.012e-06		2.392	6.885e-05	0.0707605	9.1e-06		3.742	0.0001455	0.106204	8.09e-06		3.101	7.237e-05	0.136547	2.028e-06
		5.32	0.0001458	1.459e-06		3.189	0.000105	8.178e-06		4.989	0.0002163	6.835e-06				5.32	0.0001458	0.235922	1.459e-06		3.189	0.000105	0.107914	8.178e-06		4.989	0.0002163	0.157883	6.835e-06		4.135	0.0001073	0.202453	1.815e-06
		6.65	0.0001984	7.927e-07		3.987	0.0001469	5.854e-06		6.237	0.0002959	4.334e-06				6.65	0.0001984	0.321036	7.927e-07		3.987	0.0001469	0.150976	5.854e-06		6.237	0.0002959	0.215985	4.334e-06		5.168	0.0001464	0.276226	1.315e-06
		7.98	0.0002537	1.094e-06		4.784	0.0001939	2.625e-06		7.484	0.0003824	1.716e-06				7.98	0.0002537	0.410518	1.094e-06		4.784	0.0001939	0.199281	2.625e-06		7.484	0.0003824	0.279124	1.716e-06		6.202	0.0001884	0.355472	7.494e-07
		9.31	0.0003098	1.994e-06		5.582	0.0002452	1.57e-06		8.731	0.0004738	3.527e-06				9.31	0.0003098	0.501294	1.994e-06		5.582	0.0002452	0.252004	1.57e-06		8.731	0.0004738	0.345839	3.527e-06		7.236	0.0002322	0.438113	8.278e-07
		10.64	0.0003645	2.773e-06		6.379	0.0003001	5.22e-06		9.978	0.0005678	6.846e-06				10.64	0.0003645	0.589806	2.773e-06		6.379	0.0003001	0.308428	5.22e-06		9.978	0.0005678	0.414453	6.846e-06		8.27	0.0002764	0.521509	1.54e-06
		11.97	0.0004159	3.245e-06		7.176	0.0003574	8.624e-06		11.23	0.0006623	9.67e-06				11.97	0.0004159	0.672977	3.245e-06		7.176	0.0003574	0.367318	8.624e-06		11.23	0.0006623	0.483431	9.67e-06		9.303	0.0003199	0.603585	2.283e-06
		13.3	0.0004626	3.366e-06		7.974	0.0004162	1.129e-05		12.47	0.0007552	1.157e-05				13.3	0.0004626	0.748544	3.366e-06		7.974	0.0004162	0.427749	1.129e-05		12.47	0.0007552	0.551241	1.157e-05		10.34	0.0003612	0.681509	2.887e-06
		14.63	0.0005033	3.196e-06		8.771	0.0004756	1.295e-05		13.72	0.0008444	1.235e-05				14.63	0.0005033	0.814401	3.196e-06		8.771	0.0004756	0.488798	1.295e-05		13.72	0.0008444	0.61635	1.235e-05		11.37	0.0003995	0.753774	3.284e-06
		15.96	0.0005375	2.928e-06		9.568	0.0005346	1.344e-05		14.97	0.0009285	1.196e-05				15.96	0.0005375	0.869741	2.928e-06		9.568	0.0005346	0.549435	1.344e-05		14.97	0.0009285	0.677737	1.196e-05		12.4	0.0004337	0.818302	3.446e-06
		17.29	0.0005649	2.869e-06		10.37	0.0005923	1.274e-05		16.22	0.001006	1.057e-05				17.29	0.0005649	0.914078	2.869e-06		10.37	0.0005923	0.608736	1.274e-05		16.22	0.001006	0.734307	1.057e-05		13.44	0.0004631	0.873774	3.385e-06
		18.62	0.0005857	3.233e-06		11.16	0.0006477	1.096e-05		17.46	0.001076	8.555e-06				18.62	0.0005857	0.947735	3.233e-06		11.16	0.0006477	0.665673	1.096e-05		17.46	0.001076	0.785401	8.555e-06		14.47	0.0004873	0.919434	3.154e-06
		19.95	0.0006005	3.9e-06		11.96	0.0007001	8.327e-06		18.71	0.001138	6.74e-06				19.95	0.0006005	0.971683	3.9e-06		11.96	0.0007001	0.719527	8.327e-06		18.71	0.001138	0.830657	6.74e-06		15.51	0.0005059	0.954528	2.854e-06
		21.28	0.0006102	4.596e-06		12.76	0.0007489	5.379e-06		19.96	0.001191	6.444e-06				21.28	0.0006102	0.987379	4.596e-06		12.76	0.0007489	0.769681	5.379e-06		19.96	0.001191	0.869343	6.444e-06		16.54	0.0005191	0.979434	2.63e-06
		22.61	0.0006157	5.114e-06		13.56	0.0007935	3.699e-06		21.2	0.001237	8.043e-06				22.61	0.0006157	0.996278	5.114e-06		13.56	0.0007935	0.815519	3.699e-06		21.2	0.001237	0.90292	8.043e-06		17.57	0.0005269	0.994151	2.625e-06
		23.94	0.000618	5.347e-06		14.35	0.0008334	5.436e-06		22.45	0.001274	1.034e-05				23.94	0.000618	1	5.347e-06		14.35	0.0008334	0.856526	5.436e-06		22.45	0.001274	0.929927	1.034e-05		18.61	0.0005299	0.999811	2.867e-06
		25.27	0.0006181	5.284e-06		15.15	0.0008683	8.46e-06		23.7	0.001304	1.236e-05				25.27	0.0006181	1.00016	5.284e-06		15.15	0.0008683	0.892395	8.46e-06		23.7	0.001304	0.951825	1.236e-05		19.64	0.0005287	0.997547	3.247e-06
		26.6	0.0006169	5e-06		15.95	0.0008981	1.121e-05		24.95	0.001327	1.359e-05				26.6	0.0006169	0.99822	5e-06		15.95	0.0008981	0.923022	1.121e-05		24.95	0.001327	0.968613	1.359e-05		20.67	0.0005238	0.988302	3.626e-06
		27.93	0.0006148	4.653e-06		16.74	0.0009226	1.318e-05		26.19	0.001345	1.382e-05				27.93	0.0006148	0.994822	4.653e-06		16.74	0.0009226	0.948201	1.318e-05		26.19	0.001345	0.981752	1.382e-05		21.71	0.0005161	0.973774	3.903e-06
		29.26	0.0006122	4.438e-06		17.54	0.000942	1.413e-05		27.44	0.001358	1.306e-05				29.26	0.0006122	0.990615	4.438e-06		17.54	0.000942	0.96814	1.413e-05		27.44	0.001358	0.991241	1.306e-05		22.74	0.0005064	0.955472	4.032e-06
		30.59	0.0006091	4.482e-06		18.34	0.0009564	1.396e-05		28.69	0.001366	1.151e-05				30.59	0.0006091	0.985599	4.482e-06		18.34	0.0009564	0.982939	1.396e-05		28.69	0.001366	0.99708	1.151e-05		23.78	0.0004955	0.934906	4.014e-06
		31.92	0.0006055	4.741e-06		19.14	0.0009661	1.274e-05		29.94	0.001371	9.652e-06				31.92	0.0006055	0.979773	4.741e-06		19.14	0.0009661	0.992909	1.274e-05		29.94	0.001371	1.00073	9.652e-06		24.81	0.000484	0.913208	3.902e-06
		33.25	0.000601	5.052e-06		19.93	0.0009714	1.066e-05		31.18	0.001374	8.345e-06				33.25	0.000601	0.972492	5.052e-06		19.93	0.0009714	0.998356	1.066e-05		31.18	0.001374	1.00292	8.345e-06		25.84	0.0004727	0.891887	3.796e-06
		34.58	0.0005952	5.26e-06		20.73	0.0009726	8.188e-06		32.43	0.001374	8.535e-06				34.58	0.0005952	0.963107	5.26e-06		20.73	0.0009726	0.999589	8.188e-06		32.43	0.001374	1.00292	8.535e-06		26.88	0.0004619	0.871509	3.815e-06
		35.91	0.0005877	5.297e-06		21.53	0.0009703	6.312e-06		33.68	0.001371	1.016e-05				35.91	0.0005877	0.950971	5.297e-06		21.53	0.0009703	0.997225	6.312e-06		33.68	0.001371	1.00073	1.016e-05		27.91	0.000452	0.85283	4.041e-06
		37.24	0.0005782	5.201e-06		22.33	0.0009647	6.577e-06		34.92	0.001367	1.228e-05				37.24	0.0005782	0.935599	5.201e-06		22.33	0.0009647	0.99147	6.577e-06		34.92	0.001367	0.99781	1.228e-05		28.94	0.0004433	0.836415	4.46e-06
		38.57	0.0005664	5.104e-06		23.12	0.0009564	8.842e-06		36.17	0.00136	1.41e-05				38.57	0.0005664	0.916505	5.104e-06		23.12	0.0009564	0.982939	8.842e-06		36.17	0.00136	0.992701	1.41e-05		29.98	0.0004358	0.822264	4.98e-06
		39.9	0.0005521	5.175e-06		23.92	0.0009458	1.161e-05		37.42	0.001351	1.517e-05				39.9	0.0005521	0.893366	5.175e-06		23.92	0.0009458	0.972045	1.161e-05		37.42	0.001351	0.986131	1.517e-05		31.01	0.0004294	0.810189	5.489e-06
		41.23	0.0005356	5.504e-06		24.72	0.0009333	1.4e-05		38.67	0.00134	1.532e-05				41.23	0.0005356	0.866667	5.504e-06		24.72	0.0009333	0.959198	1.4e-05		38.67	0.00134	0.978102	1.532e-05		32.04	0.0004241	0.800189	5.892e-06
		42.56	0.000517	6.031e-06		25.52	0.0009193	1.556e-05		39.91	0.001326	1.461e-05				42.56	0.000517	0.83657	6.031e-06		25.52	0.0009193	0.94481	1.556e-05		39.91	0.001326	0.967883	1.461e-05		33.08	0.0004196	0.791698	6.129e-06
		43.89	0.0004968	6.594e-06		26.31	0.0009041	1.609e-05		41.16	0.001309	1.334e-05				43.89	0.0004968	0.803883	6.594e-06		26.31	0.0009041	0.929188	1.609e-05		41.16	0.001309	0.955474	1.334e-05		34.11	0.0004156	0.784151	6.177e-06
		45.22	0.0004754	7.034e-06		27.11	0.0008879	1.552e-05		42.41	0.00129	1.209e-05				45.22	0.0004754	0.769256	7.034e-06		27.11	0.0008879	0.912539	1.552e-05		42.41	0.00129	0.941606	1.209e-05		35.15	0.0004118	0.776981	6.054e-06			Apo	tRNA	Complex	NF77
		46.55	0.0004536	7.255e-06		27.91	0.0008711	1.395e-05		43.66	0.001267	1.169e-05				46.55	0.0004536	0.733981	7.255e-06		27.91	0.0008711	0.895272	1.395e-05		43.66	0.001267	0.924818	1.169e-05		36.18	0.000408	0.769811	5.817e-06		Max	0.0006181	0.0009726	0.001374	0.0005299
		47.88	0.0004318	7.249e-06		28.7	0.0008537	1.163e-05		44.9	0.001241	1.265e-05				47.88	0.0004318	0.698706	7.249e-06		28.7	0.0008537	0.87739	1.163e-05		44.9	0.001241	0.905839	1.265e-05		37.21	0.0004038	0.761887	5.563e-06
		49.21	0.0004106	7.094e-06		29.5	0.000836	9.085e-06		46.15	0.001213	1.469e-05				49.21	0.0004106	0.664401	7.094e-06		29.5	0.000836	0.859198	9.085e-06		46.15	0.001213	0.885401	1.469e-05		38.25	0.0003991	0.753019	5.409e-06
		50.54	0.0003904	6.942e-06		30.3	0.0008181	7.373e-06		47.4	0.001183	1.708e-05				50.54	0.0003904	0.631715	6.942e-06		30.3	0.0008181	0.840802	7.373e-06		47.4	0.001183	0.863504	1.708e-05		39.28	0.0003936	0.742642	5.449e-06
		51.87	0.0003716	6.952e-06		31.1	0.0007999	7.762e-06		48.65	0.001151	1.918e-05				51.87	0.0003716	0.601294	6.952e-06		31.1	0.0007999	0.822097	7.762e-06		48.65	0.001151	0.840146	1.918e-05		40.31	0.0003875	0.731132	5.709e-06
		53.2	0.0003543	7.207e-06		31.89	0.0007817	9.928e-06		49.89	0.001117	2.06e-05				53.2	0.0003543	0.573301	7.207e-06		31.89	0.0007817	0.803392	9.928e-06		49.89	0.001117	0.815328	2.06e-05		41.35	0.0003806	0.718113	6.13e-06
		54.53	0.0003384	7.654e-06		32.69	0.0007634	1.253e-05		51.14	0.001083	2.116e-05				54.53	0.0003384	0.547573	7.654e-06		32.69	0.0007634	0.784584	1.253e-05		51.14	0.001083	0.790511	2.116e-05		42.38	0.000373	0.703774	6.611e-06
		55.86	0.0003239	8.155e-06		33.49	0.0007451	1.471e-05		52.39	0.001049	2.086e-05				55.86	0.0003239	0.52411	8.155e-06		33.49	0.0007451	0.765776	1.471e-05		52.39	0.001049	0.765693	2.086e-05		43.42	0.0003649	0.688491	7.051e-06
		57.19	0.0003104	8.571e-06		34.29	0.0007268	1.604e-05		53.63	0.001015	1.992e-05				57.19	0.0003104	0.502265	8.571e-06		34.29	0.0007268	0.746968	1.604e-05		53.63	0.001015	0.740876	1.992e-05		44.45	0.0003564	0.672453	7.381e-06
		58.52	0.0002976	8.827e-06		35.08	0.0007084	1.632e-05		54.88	0.0009816	1.869e-05				58.52	0.0002976	0.481553	8.827e-06		35.08	0.0007084	0.728058	1.632e-05		54.88	0.0009816	0.716496	1.869e-05		45.48	0.0003477	0.656038	7.565e-06
		59.85	0.0002853	8.926e-06		35.88	0.0006901	1.552e-05		56.13	0.0009496	1.762e-05				59.85	0.0002853	0.46165	8.926e-06		35.88	0.0006901	0.70925	1.552e-05		56.13	0.0009496	0.693139	1.762e-05		46.52	0.0003391	0.639811	7.604e-06
		61.18	0.000273	8.943e-06		36.68	0.0006719	1.376e-05		57.38	0.000919	1.714e-05				61.18	0.000273	0.441748	8.943e-06		36.68	0.0006719	0.690545	1.376e-05		57.38	0.000919	0.670803	1.714e-05		47.55	0.0003307	0.623962	7.528e-06
		62.51	0.0002605	8.986e-06		37.48	0.0006537	1.136e-05		58.62	0.0008899	1.738e-05				62.51	0.0002605	0.421521	8.986e-06		37.48	0.0006537	0.67184	1.136e-05		58.62	0.0008899	0.649562	1.738e-05		48.58	0.0003228	0.609057	7.387e-06
		63.84	0.0002476	9.134e-06		38.27	0.0006356	8.985e-06		59.87	0.0008623	1.81e-05				63.84	0.0002476	0.400647	9.134e-06		38.27	0.0006356	0.653237	8.985e-06		59.87	0.0008623	0.629416	1.81e-05		49.62	0.0003153	0.594906	7.236e-06
		65.17	0.0002343	9.39e-06		39.07	0.0006177	7.789e-06		61.12	0.0008359	1.888e-05				65.17	0.0002343	0.379126	9.39e-06		39.07	0.0006177	0.634841	7.789e-06		61.12	0.0008359	0.610146	1.888e-05		50.65	0.0003085	0.582075	7.123e-06
		66.5	0.0002205	9.677e-06		39.87	0.0006	8.725e-06		62.37	0.0008104	1.935e-05				66.5	0.0002205	0.356796	9.677e-06		39.87	0.0006	0.61665	8.725e-06		62.37	0.0008104	0.591533	1.935e-05		51.69	0.0003023	0.570377	7.065e-06
		67.83	0.0002064	9.88e-06		40.67	0.0005824	1.107e-05		63.61	0.0007856	1.931e-05				67.83	0.0002064	0.333981	9.88e-06		40.67	0.0005824	0.598561	1.107e-05		63.61	0.0007856	0.573431	1.931e-05		52.72	0.0002966	0.559623	7.054e-06
		69.16	0.0001923	9.911e-06		41.46	0.0005651	1.361e-05		64.86	0.0007609	1.876e-05				69.16	0.0001923	0.311165	9.911e-06		41.46	0.0005651	0.580781	1.361e-05		64.86	0.0007609	0.555401	1.876e-05		53.75	0.0002915	0.55	7.059e-06
		70.49	0.0001782	9.749e-06		42.26	0.000548	1.561e-05		66.11	0.0007359	1.793e-05				70.49	0.0001782	0.28835	9.749e-06		42.26	0.000548	0.563207	1.561e-05		66.11	0.0007359	0.537153	1.793e-05		54.79	0.0002867	0.540943	7.048e-06
		71.82	0.0001645	9.457e-06		43.06	0.0005311	1.673e-05		67.35	0.0007103	1.725e-05				71.82	0.0001645	0.266181	9.457e-06		43.06	0.0005311	0.545838	1.673e-05		67.35	0.0007103	0.518467	1.725e-05		55.82	0.0002821	0.532264	7.005e-06
		73.15	0.0001514	9.171e-06		43.85	0.0005144	1.683e-05		68.6	0.0006837	1.715e-05				73.15	0.0001514	0.244984	9.171e-06		43.85	0.0005144	0.528674	1.683e-05		68.6	0.0006837	0.499051	1.715e-05		56.85	0.0002775	0.523585	6.942e-06
		74.48	0.000139	9.047e-06		44.65	0.0004978	1.593e-05		69.85	0.0006559	1.788e-05				74.48	0.000139	0.224919	9.047e-06		44.65	0.0004978	0.511614	1.593e-05		69.85	0.0006559	0.478759	1.788e-05		57.89	0.0002727	0.514528	6.902e-06
		75.81	0.0001275	9.174e-06		45.45	0.0004815	1.43e-05		71.1	0.0006267	1.931e-05				75.81	0.0001275	0.206311	9.174e-06		45.45	0.0004815	0.494861	1.43e-05		71.1	0.0006267	0.457445	1.931e-05		58.92	0.0002676	0.504906	6.941e-06
		77.14	0.0001169	9.511e-06		46.25	0.0004652	1.242e-05		72.34	0.0005961	2.105e-05				77.14	0.0001169	0.189159	9.511e-06		46.25	0.0004652	0.478109	1.242e-05		72.34	0.0005961	0.435109	2.105e-05		59.95	0.0002619	0.494151	7.111e-06
		78.47	0.0001073	9.914e-06		47.04	0.0004491	1.11e-05		73.59	0.0005643	2.269e-05				78.47	0.0001073	0.173625	9.914e-06		47.04	0.0004491	0.461562	1.11e-05		73.59	0.0005643	0.411898	2.269e-05		60.99	0.0002556	0.482264	7.429e-06
		79.8	9.843e-05	1.022e-05		47.84	0.000433	1.118e-05		74.84	0.0005314	2.394e-05				79.8	9.843e-05	0.159272	1.022e-05		47.84	0.000433	0.445015	1.118e-05		74.84	0.0005314	0.387883	2.394e-05		62.02	0.0002486	0.469057	7.866e-06
		81.13	9.034e-05	1.033e-05		48.64	0.0004169	1.272e-05		76.09	0.0004978	2.468e-05				81.13	9.034e-05	0.146181	1.033e-05		48.64	0.0004169	0.428469	1.272e-05		76.09	0.0004978	0.363358	2.468e-05		63.06	0.0002407	0.454151	8.36e-06
		82.46	8.287e-05	1.023e-05		49.44	0.0004008	1.495e-05		77.33	0.000464	2.496e-05				82.46	8.287e-05	0.134094	1.023e-05		49.44	0.0004008	0.411922	1.495e-05		77.33	0.000464	0.338686	2.496e-05		64.09	0.0002321	0.437925	8.835e-06
		83.79	7.589e-05	1.002e-05		50.23	0.0003847	1.706e-05		78.58	0.0004303	2.498e-05				83.79	7.589e-05	0.122799	1.002e-05		50.23	0.0003847	0.395375	1.706e-05		78.58	0.0004303	0.314088	2.498e-05		65.12	0.0002228	0.420377	9.228e-06
		85.12	6.933e-05	9.859e-06		51.03	0.0003686	1.85e-05		79.83	0.0003972	2.496e-05				85.12	6.933e-05	0.112184	9.859e-06		51.03	0.0003686	0.378828	1.85e-05		79.83	0.0003972	0.289927	2.496e-05		66.16	0.0002129	0.401698	9.495e-06
		86.45	6.312e-05	9.894e-06		51.83	0.0003526	1.897e-05		81.08	0.0003651	2.514e-05				86.45	6.312e-05	0.102136	9.894e-06		51.83	0.0003526	0.362384	1.897e-05		81.08	0.0003651	0.266496	2.514e-05		67.19	0.0002024	0.381887	9.627e-06
		87.78	5.725e-05	1.018e-05		52.63	0.0003365	1.839e-05		82.32	0.0003344	2.562e-05				87.78	5.725e-05	0.0926375	1.018e-05		52.63	0.0003365	0.345838	1.839e-05		82.32	0.0003344	0.244088	2.562e-05		68.22	0.0001915	0.361321	9.642e-06
		89.11	5.174e-05	1.065e-05		53.42	0.0003206	1.686e-05		83.57	0.0003053	2.633e-05				89.11	5.174e-05	0.0837217	1.065e-05		53.42	0.0003206	0.329496	1.686e-05		83.57	0.0003053	0.222847	2.633e-05		69.26	0.0001803	0.340189	9.587e-06
		90.44	4.664e-05	1.114e-05		54.22	0.0003047	1.472e-05		84.82	0.000278	2.709e-05				90.44	4.664e-05	0.0754693	1.114e-05		54.22	0.0003047	0.313155	1.472e-05		84.82	0.000278	0.20292	2.709e-05		70.29	0.000169	0.318868	9.527e-06
		91.77	4.201e-05	1.15e-05		55.02	0.0002889	1.263e-05		86.06	0.0002527	2.769e-05				91.77	4.201e-05	0.0679773	1.15e-05		55.02	0.0002889	0.296917	1.263e-05		86.06	0.0002527	0.184453	2.769e-05		71.33	0.0001577	0.297547	9.523e-06
		93.1	3.791e-05	1.168e-05		55.82	0.0002734	1.158e-05		87.31	0.0002293	2.797e-05				93.1	3.791e-05	0.061343	1.168e-05		55.82	0.0002734	0.280987	1.158e-05		87.31	0.0002293	0.167372	2.797e-05		72.36	0.0001465	0.276415	9.62e-06
		94.43	3.44e-05	1.172e-05		56.61	0.0002581	1.231e-05		88.56	0.0002077	2.785e-05				94.43	3.44e-05	0.0556634	1.172e-05		56.61	0.0002581	0.265262	1.231e-05		88.56	0.0002077	0.151606	2.785e-05		73.39	0.0001356	0.255849	9.826e-06
		95.76	3.148e-05	1.173e-05		57.41	0.000243	1.445e-05		89.81	0.0001877	2.735e-05				95.76	3.148e-05	0.0509385	1.173e-05		57.41	0.000243	0.249743	1.445e-05		89.81	0.0001877	0.137007	2.735e-05		74.43	0.0001249	0.23566	1.012e-05
		97.09	2.914e-05	1.186e-05		58.21	0.0002283	1.702e-05		91.05	0.0001691	2.654e-05				97.09	2.914e-05	0.0471521	1.186e-05		58.21	0.0002283	0.234635	1.702e-05		91.05	0.0001691	0.123431	2.654e-05		75.46	0.0001146	0.216226	1.045e-05
		98.42	2.73e-05	1.217e-05		59	0.0002138	1.923e-05		92.3	0.0001518	2.554e-05				98.42	2.73e-05	0.0441748	1.217e-05		59	0.0002138	0.219733	1.923e-05		92.3	0.0001518	0.110803	2.554e-05		76.49	0.0001047	0.197547	1.077e-05
		99.75	2.587e-05	1.264e-05		59.8	0.0001998	2.061e-05		93.55	0.0001355	2.448e-05				99.75	2.587e-05	0.0418608	1.264e-05		59.8	0.0001998	0.205344	2.061e-05		93.55	0.0001355	0.0989051	2.448e-05		77.53	9.518e-05	0.179585	1.104e-05
		101.1	2.472e-05	1.312e-05		60.6	0.000186	2.096e-05		94.8	0.0001201	2.35e-05				101.1	2.472e-05	0.04	1.312e-05		60.6	0.000186	0.191161	2.096e-05		94.8	0.0001201	0.0876642	2.35e-05		78.56	8.608e-05	0.162415	1.125e-05
		102.4	2.37e-05	1.345e-05		61.4	0.0001727	2.031e-05		96.04	0.0001055	2.272e-05				102.4	2.37e-05	0.0383495	1.345e-05		61.4	0.0001727	0.177492	2.031e-05		96.04	0.0001055	0.0770073	2.272e-05		79.59	7.741e-05	0.146057	1.141e-05
		103.7	2.27e-05	1.356e-05		62.19	0.0001597	1.894e-05		97.29	9.174e-05	2.232e-05				103.7	2.27e-05	0.0367314	1.356e-05		62.19	0.0001597	0.164132	1.894e-05		97.29	9.174e-05	0.0669635	2.232e-05		80.63	6.916e-05	0.130491	1.152e-05
		105.1	2.161e-05	1.344e-05		62.99	0.0001472	1.742e-05		98.54	7.879e-05	2.243e-05				105.1	2.161e-05	0.0349676	1.344e-05		62.99	0.0001472	0.151285	1.742e-05		98.54	7.879e-05	0.0575109	2.243e-05		81.66	6.134e-05	0.115736	1.161e-05
		106.4	2.036e-05	1.322e-05		63.79	0.000135	1.652e-05		99.78	6.684e-05	2.308e-05				106.4	2.036e-05	0.032945	1.322e-05		63.79	0.000135	0.138746	1.652e-05		99.78	6.684e-05	0.0487883	2.308e-05		82.7	5.399e-05	0.101868	1.168e-05
		107.7	1.895e-05	1.306e-05		64.59	0.0001232	1.692e-05		101	5.604e-05	2.416e-05				107.7	1.895e-05	0.0306634	1.306e-05		64.59	0.0001232	0.126619	1.692e-05		101	5.604e-05	0.0409051	2.416e-05		83.73	4.712e-05	0.0889057	1.173e-05
		109.1	1.739e-05	1.31e-05		65.38	0.000112	1.865e-05		102.3	4.659e-05	2.539e-05				109.1	1.739e-05	0.0281392	1.31e-05		65.38	0.000112	0.115108	1.865e-05		102.3	4.659e-05	0.0340073	2.539e-05		84.76	4.076e-05	0.0769057	1.175e-05
		110.4	1.576e-05	1.335e-05		66.18	0.0001012	2.104e-05		103.5	3.865e-05	2.647e-05				110.4	1.576e-05	0.0255016	1.335e-05		66.18	0.0001012	0.104008	2.104e-05		103.5	3.865e-05	0.0282117	2.647e-05		85.8	3.497e-05	0.0659811	1.172e-05
		111.7	1.415e-05	1.366e-05		66.98	9.092e-05	2.331e-05		104.8	3.234e-05	2.728e-05				111.7	1.415e-05	0.0228964	1.366e-05		66.98	9.092e-05	0.093443	2.331e-05		104.8	3.234e-05	0.0236058	2.728e-05		86.83	2.977e-05	0.0561698	1.161e-05
		113	1.268e-05	1.382e-05		67.78	8.127e-05	2.483e-05		106	2.766e-05	2.796e-05				113	1.268e-05	0.0205178	1.382e-05		67.78	8.127e-05	0.0835252	2.483e-05		106	2.766e-05	0.0201898	2.796e-05		87.86	2.522e-05	0.0475849	1.144e-05
		114.4	1.144e-05	1.372e-05		68.57	7.227e-05	2.521e-05		107.3	2.45e-05	2.902e-05				114.4	1.144e-05	0.0185113	1.372e-05		68.57	7.227e-05	0.0742754	2.521e-05		107.3	2.45e-05	0.0178832	2.902e-05		88.9	2.134e-05	0.0402642	1.124e-05
		115.7	1.047e-05	1.337e-05		69.37	6.398e-05	2.429e-05		108.5	2.257e-05	3.103e-05				115.7	1.047e-05	0.0169417	1.337e-05		69.37	6.398e-05	0.0657554	2.429e-05		108.5	2.257e-05	0.0164745	3.103e-05		89.93	1.813e-05	0.0342075	1.107e-05
		117	9.777e-06	1.297e-05		70.17	5.643e-05	2.214e-05		109.8	2.142e-05	3.402e-05				117	9.777e-06	0.0158204	1.297e-05		70.17	5.643e-05	0.0579959	2.214e-05		109.8	2.142e-05	0.015635	3.402e-05		90.97	1.56e-05	0.029434	1.099e-05
		118.4	9.296e-06	1.279e-05		70.96	4.967e-05	1.909e-05		111	2.042e-05	3.701e-05				118.4	9.296e-06	0.0150421	1.279e-05		70.96	4.967e-05	0.0510483	1.909e-05		111	2.042e-05	0.0149051	3.701e-05		92	1.37e-05	0.0258491	1.111e-05
		119.7	8.89e-06	1.294e-05		71.76	4.369e-05	1.581e-05		112.3	1.876e-05	3.803e-05				119.7	8.89e-06	0.0143851	1.294e-05		71.76	4.369e-05	0.0449024	1.581e-05		112.3	1.876e-05	0.0136934	3.803e-05		93.03	1.237e-05	0.0233396	1.145e-05
		121	8.36e-06	1.313e-05		72.56	3.849e-05	1.345e-05		113.5	1.55e-05	3.44e-05				121	8.36e-06	0.0135275	1.313e-05		72.56	3.849e-05	0.0395581	1.345e-05		113.5	1.55e-05	0.0113139	3.44e-05		94.07	1.151e-05	0.021717	1.201e-05
		122.4	7.463e-06	1.273e-05		73.36	3.403e-05	1.318e-05		114.8	9.605e-06	2.292e-05				122.4	7.463e-06	0.0120761	1.273e-05		73.36	3.403e-05	0.0349743	1.318e-05		114.8	9.605e-06	0.00701095	2.292e-05		95.1	1.1e-05	0.0207547	1.27e-05
		123.7	5.935e-06	1.092e-05		74.15	3.026e-05	1.488e-05		116	0	0				123.7	5.935e-06	0.00960356	1.092e-05		74.15	3.026e-05	0.0310997	1.488e-05		116	0	0	0		96.13	1.069e-05	0.0201698	1.338e-05
		125	3.519e-06	6.915e-06		74.95	2.707e-05	1.717e-05								125	3.519e-06	0.00569417	6.915e-06		74.95	2.707e-05	0.0278212	1.717e-05							97.17	1.042e-05	0.0196604	1.389e-05
		126.3	0	0		75.75	2.437e-05	1.883e-05								126.3	0	0	0		75.75	2.437e-05	0.0250462	1.883e-05							98.2	1e-05	0.0188679	1.4e-05
						76.55	2.204e-05	1.92e-05													76.55	2.204e-05	0.0226516	1.92e-05							99.24	9.264e-06	0.0174792	1.351e-05
						77.34	1.994e-05	1.821e-05													77.34	1.994e-05	0.0204933	1.821e-05							100.3	8.036e-06	0.0151623	1.214e-05
						78.14	1.795e-05	1.661e-05													78.14	1.795e-05	0.0184481	1.661e-05							101.3	6.163e-06	0.0116283	9.634e-06
						78.94	1.598e-05	1.631e-05													78.94	1.598e-05	0.0164234	1.631e-05							102.3	3.516e-06	0.00663396	5.688e-06
						79.74	1.393e-05	1.927e-05													79.74	1.393e-05	0.0143165	1.927e-05							103.4	0	0	0
						80.53	1.176e-05	2.493e-05													80.53	1.176e-05	0.0120863	2.493e-05
						81.33	9.459e-06	3.087e-05													81.33	9.459e-06	0.00972148	3.087e-05
						82.13	7.054e-06	3.442e-05													82.13	7.054e-06	0.00724974	3.442e-05
						82.93	4.611e-06	3.271e-05													82.93	4.611e-06	0.00473895	3.271e-05
						83.72	2.224e-06	2.248e-05													83.72	2.224e-06	0.00228571	2.248e-05
						84.52	0	0													84.52	0	0	0

## Sheet: Fig.2e
Fig.2e
	Chan	Time (ns)	Prompt	Stem I	Apo	Complex
	1	0.027	0	0	0	0
	2	0.054	0	0	0	0
	3	0.081	0	0	0	0
	4	0.108	0	0	0	0
	5	0.135	0	0	0	0
	6	0.162	0	0	0	0
	7	0.189	0	0	0	0
	8	0.216	0	0	0	0
	9	0.243	0	0	0	0
	10	0.27	0	0	0	0
	11	0.297	0	0	0	0
	12	0.324	0	0	0	0
	13	0.351	0	0	0	0
	14	0.378	0	0	0	0
	15	0.405	0	0	0	0
	16	0.432	0	0	0	0
	17	0.459	0	0	0	0
	18	0.486	0	0	0	0
	19	0.513	0	0	0	0
	20	0.54	0	0	0	0
	21	0.567	0	0	0	0
	22	0.594	0	0	0	0
	23	0.621	0	0	0	0
	24	0.648	0	0	0	0
	25	0.675	0	0	0	0
	26	0.702	0	0	0	0
	27	0.729	0	0	0	0
	28	0.756	0	0	0	0
	29	0.783	0	0	0	0
	30	0.81	0	0	0	0
	31	0.837	0	0	0	0
	32	0.864	0	0	0	0
	33	0.891	0	0	0	0
	34	0.918	0	0	0	0
	35	0.945	0	0	0	0
	36	0.972	0	0	0	0
	37	0.999	0	0	0	0
	38	1.026	0	0	0	0
	39	1.053	0	0	0	0
	40	1.08	0	0	0	0
	41	1.107	0	0	0	0
	42	1.134	0	0	0	0
	43	1.161	0	0	0	0
	44	1.188	0	0	0	0
	45	1.215	0	0	0	0
	46	1.242	0	0	0	0
	47	1.269	0	0	0	0
	48	1.296	0	0	0	0
	49	1.323	0	0	0	0
	50	1.35	0	0	0	0
	51	1.377	0	0	0	0
	52	1.404	0	0	0	0
	53	1.431	0	0	0	0
	54	1.458	0	0	0	0
	55	1.485	0	0	0	0
	56	1.512	0	0	0	0
	57	1.539	0	0	0	0
	58	1.566	0	0	0	0
	59	1.593	0	0	0	0
	60	1.62	0	0	0	0
	61	1.647	0	0	0	0
	62	1.674	0	0	0	0
	63	1.701	0	0	0	0
	64	1.728	0	0	0	0
	65	1.755	0	0	0	0
	66	1.782	0	0	0	0
	67	1.809	0	0	0	0
	68	1.836	0	0	0	0
	69	1.863	0	0	0	0
	70	1.89	0	0	0	0
	71	1.917	0	0	0	0
	72	1.944	0	0	0	0
	73	1.971	0	0	0	0
	74	1.998	0	0	0	0
	75	2.025	0	0	0	0
	76	2.052	0	0	0	0
	77	2.079	0	0	0	0
	78	2.106	0	0	0	0
	79	2.133	0	0	0	0
	80	2.16	0	0	0	0
	81	2.187	0	0	0	0
	82	2.214	0	0	0	0
	83	2.241	0	0	0	0
	84	2.268	0	0	0	0
	85	2.295	0	0	0	0
	86	2.322	0	0	0	0
	87	2.349	0	0	0	0
	88	2.376	0	0	0	0
	89	2.403	0	0	0	0
	90	2.43	0	0	0	0
	91	2.457	0	0	0	0
	92	2.484	0	0	0	0
	93	2.511	0	0	0	0
	94	2.538	0	0	0	0
	95	2.565	0	0	0	0
	96	2.592	0	0	0	0
	97	2.619	0	0	0	0
	98	2.646	0	0	0	0
	99	2.673	0	0	0	0
	100	2.7	0	0	0	0
	101	2.727	0	0	0	0
	102	2.754	0	0	0	0
	103	2.781	0	0	0	0
	104	2.808	0	0	0	0
	105	2.835	0	0	0	0
	106	2.862	0	0	0	0
	107	2.889	0	0	0	0
	108	2.916	0	0	0	0
	109	2.943	0	0	0	0
	110	2.97	0	0	0	0
	111	2.997	0	0	0	0
	112	3.024	0	0	0	0
	113	3.051	0	0	0	0
	114	3.078	0	0	0	0
	115	3.105	0	0	0	0
	116	3.132	0	0	0	0
	117	3.159	0	0	0	0
	118	3.186	0	0	0	0
	119	3.213	0	0	0	0
	120	3.24	0	0	0	0
	121	3.267	0	0	0	0
	122	3.294	0	0	0	0
	123	3.321	0	0	0	0
	124	3.348	0	0	0	0
	125	3.375	0	0	0	0
	126	3.402	0	0	0	0
	127	3.429	0	0	0	0
	128	3.456	0	0	0	0
	129	3.483	0	0	0	0
	130	3.51	0	0	0	0
	131	3.537	0	0	0	0
	132	3.564	0	0	0	0
	133	3.591	0	0	0	0
	134	3.618	0	0	0	0
	135	3.645	0	0	0	0
	136	3.672	0	0	0	0
	137	3.699	0	0	0	0
	138	3.726	0	0	0	0
	139	3.753	0	0	0	0
	140	3.78	0	0	0	0
	141	3.807	0	0	0	0
	142	3.834	0	0	0	0
	143	3.861	0	0	0	0
	144	3.888	0	0	0	0
	145	3.915	0	0	0	0
	146	3.942	0	0	0	0
	147	3.969	0	0	0	0
	148	3.996	0	0	0	0
	149	4.023	0	0	0	0
	150	4.05	0	0	0	0
	151	4.077	0	0	0	0
	152	4.104	0	0	0	0
	153	4.131	0	0	0	0
	154	4.158	0	0	0	0
	155	4.185	0	0	0	0
	156	4.212	0	0	0	0
	157	4.239	0	0	0	0
	158	4.266	0	0	0	0
	159	4.293	0	0	0	0
	160	4.32	0	0	0	0
	161	4.347	0	0	0	0
	162	4.374	0	0	0	0
	163	4.401	0	0	0	0
	164	4.428	0	0	0	0
	165	4.455	0	0	0	0
	166	4.482	0	0	0	0
	167	4.509	0	0	0	0
	168	4.536	0	0	0	0
	169	4.563	0	0	0	0
	170	4.59	0	0	0	0
	171	4.617	0	0	0	0
	172	4.644	0	0	0	0
	173	4.671	0	0	0	0
	174	4.698	0	0	0	0
	175	4.725	0	0	0	0
	176	4.752	0	0	0	0
	177	4.779	0	0	0	0
	178	4.806	0	0	0	0
	179	4.833	0	0	0	0
	180	4.86	0	0	0	0
	181	4.887	0	0	0	0
	182	4.914	0	0	0	0
	183	4.941	0	0	0	0
	184	4.968	0	0	0	0
	185	4.995	0	0	0	0
	186	5.022	0	0	0	0
	187	5.049	0	0	0	0
	188	5.076	0	0	0	0
	189	5.103	0	0	0	0
	190	5.13	0	0	0	0
	191	5.157	0	0	0	0
	192	5.184	0	0	0	0
	193	5.211	0	0	0	0
	194	5.238	0	0	0	0
	195	5.265	0	0	0	0
	196	5.292	0	0	0	0
	197	5.319	0	0	0	0
	198	5.346	0	0	0	0
	199	5.373	0	0	0	0
	200	5.4	0	0	0	0
	201	5.427	0	0	0	0
	202	5.454	8	20	21	24
	203	5.481	4	23	22	21
	204	5.508	5	23	22	21
	205	5.535	8	27	24	23
	206	5.562	14	23	22	23
	207	5.589	9	19	23	25
	208	5.616	4	25	16	25
	209	5.643	7	28	15	28
	210	5.67	8	23	17	21
	211	5.697	6	27	23	17
	212	5.724	5	31	28	28
	213	5.751	6	33	20	24
	214	5.778	5	27	32	27
	215	5.805	7	14	19	26
	216	5.832	7	25	20	31
	217	5.859	9	23	22	24
	218	5.886	10	26	22	22
	219	5.913	4	19	21	25
	220	5.94	10	27	14	36
	221	5.967	3	23	20	24
	222	5.994	8	27	26	23
	223	6.021	6	25	24	18
	224	6.048	9	22	18	35
	225	6.075	4	26	19	34
	226	6.102	6	23	21	23
	227	6.129	7	19	20	28
	228	6.156	4	19	20	21
	229	6.183	6	35	17	24
	230	6.21	3	21	23	24
	231	6.237	5	23	20	18
	232	6.264	4	19	24	25
	233	6.291	8	23	26	24
	234	6.318	9	17	15	25
	235	6.345	7	25	19	24
	236	6.372	11	25	24	32
	237	6.399	10	28	21	18
	238	6.426	5	19	17	26
	239	6.453	14	20	16	29
	240	6.48	5	30	23	30
	241	6.507	4	21	12	21
	242	6.534	6	27	17	26
	243	6.561	7	22	29	20
	244	6.588	4	25	23	28
	245	6.615	10	29	19	20
	246	6.642	5	24	36	19
	247	6.669	7	17	22	27
	248	6.696	5	28	18	17
	249	6.723	9	21	22	28
	250	6.75	8	18	21	19
	251	6.777	8	30	13	13
	252	6.804	7	22	14	19
	253	6.831	11	28	26	23
	254	6.858	4	18	21	20
	255	6.885	12	28	20	23
	256	6.912	6	12	14	22
	257	6.939	4	35	17	18
	258	6.966	4	23	28	27
	259	6.993	7	26	11	19
	260	7.02	6	19	15	16
	261	7.047	7	26	17	27
	262	7.074	4	17	24	19
	263	7.101	6	24	17	21
	264	7.128	6	24	20	15
	265	7.155	2	17	19	24
	266	7.182	4	30	21	24
	267	7.209	5	29	27	37
	268	7.236	7	28	18	31
	269	7.263	6	23	24	32
	270	7.29	8	24	20	29
	271	7.317	7	28	18	23
	272	7.344	4	19	20	22
	273	7.371	11	25	22	34
	274	7.398	6	32	30	24
	275	7.425	4	20	26	26
	276	7.452	5	24	25	31
	277	7.479	6	25	20	36
	278	7.506	3	16	15	14
	279	7.533	13	24	17	29
	280	7.56	2	22	24	27
	281	7.587	6	20	23	20
	282	7.614	10	20	29	21
	283	7.641	8	24	18	14
	284	7.668	5	18	21	24
	285	7.695	10	21	18	23
	286	7.722	12	29	16	26
	287	7.749	6	17	25	23
	288	7.776	11	25	22	30
	289	7.803	7	26	15	26
	290	7.83	5	22	14	18
	291	7.857	5	18	27	36
	292	7.884	5	17	21	27
	293	7.911	6	22	18	26
	294	7.938	12	21	22	30
	295	7.965	5	18	25	19
	296	7.992	5	23	18	20
	297	8.019	5	21	21	18
	298	8.046	8	23	25	34
	299	8.073	8	23	11	27
	300	8.1	6	26	25	21
	301	8.127	4	18	33	32
	302	8.154	7	21	18	26
	303	8.181	10	21	21	29
	304	8.208	5	22	19	24
	305	8.235	6	26	20	17
	306	8.262	9	26	18	20
	307	8.289	7	25	19	21
	308	8.316	7	11	16	31
	309	8.343	6	20	17	15
	310	8.37	3	26	24	18
	311	8.397	3	24	16	15
	312	8.424	7	26	20	29
	313	8.451	10	25	24	32
	314	8.478	5	35	31	21
	315	8.505	4	26	28	27
	316	8.532	7	31	15	32
	317	8.559	6	24	15	26
	318	8.586	6	32	20	27
	319	8.613	4	20	9	30
	320	8.64	4	28	17	27
	321	8.667	9	19	24	30
	322	8.694	6	14	24	27
	323	8.721	8	28	21	40
	324	8.748	14	29	22	18
	325	8.775	2	18	23	23
	326	8.802	13	33	21	22
	327	8.829	2	26	29	22
	328	8.856	6	16	14	22
	329	8.883	7	23	22	21
	330	8.91	9	22	27	26
	331	8.937	6	25	21	31
	332	8.964	9	25	26	29
	333	8.991	8	22	26	22
	334	9.018	6	25	30	26
	335	9.045	4	21	25	20
	336	9.072	6	22	27	19
	337	9.099	8	27	32	29
	338	9.126	7	27	29	25
	339	9.153	8	20	17	23
	340	9.18	6	29	14	27
	341	9.207	8	27	22	25
	342	9.234	8	27	23	30
	343	9.261	3	22	25	31
	344	9.288	9	27	18	23
	345	9.315	9	27	18	15
	346	9.342	10	17	25	27
	347	9.369	6	20	25	27
	348	9.396	9	19	26	27
	349	9.423	12	22	24	23
	350	9.45	16	24	21	23
	351	9.477	6	31	28	24
	352	9.504	15	24	27	32
	353	9.531	12	25	23	33
	354	9.558	7	26	22	22
	355	9.585	8	14	24	18
	356	9.612	12	27	27	38
	357	9.639	15	31	27	32
	358	9.666	12	22	23	24
	359	9.693	12	24	24	26
	360	9.72	20	28	33	21
	361	9.747	15	30	33	37
	362	9.774	15	34	32	23
	363	9.801	16	27	32	36
	364	9.828	19	27	26	35
	365	9.855	13	36	37	30
	366	9.882	21	26	32	24
	367	9.909	20	27	35	27
	368	9.936	17	27	41	30
	369	9.963	25	32	28	34
	370	9.99	28	32	21	35
	371	10.017	18	23	22	30
	372	10.044	14	40	41	42
	373	10.071	17	42	26	56
	374	10.098	18	39	36	38
	375	10.125	21	34	22	35
	376	10.152	21	35	32	42
	377	10.179	24	35	38	25
	378	10.206	20	36	31	35
	379	10.233	17	35	36	34
	380	10.26	27	41	28	35
	381	10.287	21	43	35	29
	382	10.314	21	32	36	40
	383	10.341	20	35	40	29
	384	10.368	27	35	38	37
	385	10.395	24	34	47	45
	386	10.422	18	45	47	44
	387	10.449	31	39	31	43
	388	10.476	25	43	39	35
	389	10.503	19	25	49	44
	390	10.53	21	45	52	48
	391	10.557	13	44	49	45
	392	10.584	25	43	36	48
	393	10.611	27	45	40	49
	394	10.638	35	39	57	50
	395	10.665	31	35	57	48
	396	10.692	26	44	35	50
	397	10.719	32	47	49	45
	398	10.746	20	37	43	52
	399	10.773	37	23	48	50
	400	10.8	29	35	53	46
	401	10.827	28	40	46	59
	402	10.854	42	47	63	59
	403	10.881	54	49	44	61
	404	10.908	44	50	66	56
	405	10.935	33	55	47	63
	406	10.962	51	43	53	52
	407	10.989	51	51	68	49
	408	11.016	63	53	50	69
	409	11.043	76	56	66	72
	410	11.07	66	70	78	75
	411	11.097	68	57	61	73
	412	11.124	91	58	66	74
	413	11.151	62	84	82	72
	414	11.178	69	64	84	85
	415	11.205	101	67	78	72
	416	11.232	111	81	103	111
	417	11.259	111	72	93	91
	418	11.286	137	83	86	111
	419	11.313	140	84	103	115
	420	11.34	138	99	121	108
	421	11.367	181	104	138	133
	422	11.394	169	117	143	147
	423	11.421	205	122	159	185
	424	11.448	253	124	173	192
	425	11.475	281	134	199	191
	426	11.502	299	148	217	218
	427	11.529	352	168	229	240
	428	11.556	465	175	290	299
	429	11.583	464	196	324	315
	430	11.61	577	220	349	386
	431	11.637	604	258	415	438
	432	11.664	741	292	450	445
	433	11.691	832	325	525	513
	434	11.718	951	367	591	670
	435	11.745	1084	401	637	697
	436	11.772	1200	452	754	727
	437	11.799	1435	519	829	871
	438	11.826	1566	583	935	953
	439	11.853	1761	647	1069	1046
	440	11.88	2042	735	1140	1236
	441	11.907	2230	846	1232	1274
	442	11.934	2513	939	1429	1385
	443	11.961	2677	1054	1488	1533
	444	11.988	2915	1141	1679	1739
	445	12.015	3191	1299	1788	1830
	446	12.042	3518	1457	1983	2003
	447	12.069	3783	1540	2193	2139
	448	12.096	4189	1738	2325	2376
	449	12.123	4387	1868	2543	2600
	450	12.15	4624	1972	2781	2714
	451	12.177	5101	2241	3016	2913
	452	12.204	5389	2361	3074	3204
	453	12.231	5744	2622	3428	3367
	454	12.258	6055	2793	3616	3594
	455	12.285	6501	3093	3824	3747
	456	12.312	6741	3274	4016	4031
	457	12.339	7210	3666	4406	4274
	458	12.366	7470	3766	4603	4567
	459	12.393	7831	4037	4931	4818
	460	12.42	8084	4400	5103	4940
	461	12.447	8405	4642	5388	5264
	462	12.474	8678	4839	5661	5438
	463	12.501	8751	5084	5829	5787
	464	12.528	9147	5557	6024	5918
	465	12.555	9458	5704	6294	6394
	466	12.582	9652	6006	6541	6470
	467	12.609	9760	6238	6854	6869
	468	12.636	9667	6542	7041	6762
	469	12.663	9975	6778	7267	7254
	470	12.69	10000	7158	7409	7351
	471	12.717	9834	7360	7673	7802
	472	12.744	9905	7651	8052	7806
	473	12.771	9969	7959	8088	7961
	474	12.798	9781	7998	8252	8263
	475	12.825	9552	8104	8395	8542
	476	12.852	9607	8229	8674	8626
	477	12.879	9434	8660	8746	8549
	478	12.906	9331	8814	8965	8904
	479	12.933	8977	8876	9148	9100
	480	12.96	8853	9136	9298	9207
	481	12.987	8551	9257	9164	9393
	482	13.014	8216	9323	9320	9520
	483	13.041	8109	9452	9529	9418
	484	13.068	7845	9546	9480	9701
	485	13.095	7589	9670	9665	9525
	486	13.122	7123	9782	9620	9559
	487	13.149	6929	9652	9727	9685
	488	13.176	6466	9795	9628	9726
	489	13.203	6192	9927	9752	9634
	490	13.23	5831	9956	9755	9912
	491	13.257	5722	9826	10000	10000
	492	13.284	5374	9833	9859	9714
	493	13.311	5129	9690	9878	9891
	494	13.338	4806	10000	9907	9922
	495	13.365	4617	9854	9790	9776
	496	13.392	4248	9679	9787	9719
	497	13.419	4077	9818	9611	9699
	498	13.446	3989	9799	9708	9616
	499	13.473	3759	9681	9538	9664
	500	13.5	3431	9521	9662	9547
	501	13.527	3270	9507	9646	9747
	502	13.554	3108	9453	9535	9577
	503	13.581	2913	9666	9323	9691
	504	13.608	2708	9306	9289	9473
	505	13.635	2601	9177	9195	9361
	506	13.662	2313	9241	9242	9218
	507	13.689	2309	9020	9190	9213
	508	13.716	2182	8981	9152	9136
	509	13.743	2014	9051	8904	9049
	510	13.77	1922	8882	9012	9042
	511	13.797	1811	8631	8899	8733
	512	13.824	1714	8753	8912	9041
	513	13.851	1499	8734	8729	8602
	514	13.878	1445	8498	8768	8721
	515	13.905	1444	8517	8646	8508
	516	13.932	1318	8433	8518	8486
	517	13.959	1227	8502	8338	8409
	518	13.986	1141	8224	8453	8425
	519	14.013	1121	8425	8285	8145
	520	14.04	981	8259	8106	8317
	521	14.067	1059	8139	8166	8167
	522	14.094	918	8005	8053	7993
	523	14.121	864	7927	7983	7979
	524	14.148	854	7927	7909	7903
	525	14.175	793	7855	7886	7993
	526	14.202	733	7608	7877	7742
	527	14.229	698	7698	7721	7669
	528	14.256	667	7588	7742	7691
	529	14.283	654	7479	7478	7597
	530	14.31	638	7645	7526	7505
	531	14.337	640	7265	7481	7495
	532	14.364	552	7355	7367	7220
	533	14.391	515	7205	7256	7210
	534	14.418	553	7187	7160	7162
	535	14.445	533	7007	7212	7267
	536	14.472	517	6960	7136	7147
	537	14.499	490	7024	7095	6894
	538	14.526	466	7086	6886	6911
	539	14.553	493	6839	6997	6894
	540	14.58	459	6685	6960	6577
	541	14.607	450	6785	6679	6810
	542	14.634	438	7006	6917	6589
	543	14.661	421	6641	6710	6536
	544	14.688	418	6631	6784	6523
	545	14.715	385	6572	6804	6454
	546	14.742	400	6658	6637	6363
	547	14.769	420	6420	6537	6356
	548	14.796	397	6350	6431	6260
	549	14.823	371	6435	6517	6135
	550	14.85	393	6395	6434	6067
	551	14.877	392	6265	6379	6178
	552	14.904	392	6222	6474	6099
	553	14.931	383	6289	6351	6114
	554	14.958	397	6285	6290	6044
	555	14.985	373	6145	6233	5867
	556	15.012	370	6034	6242	5992
	557	15.039	389	6101	6072	5763
	558	15.066	378	5979	6039	5762
	559	15.093	383	5979	6094	5779
	560	15.12	391	5797	5908	5699
	561	15.147	350	5768	5922	5607
	562	15.174	378	5789	5852	5501
	563	15.201	373	5793	5710	5357
	564	15.228	392	5674	5669	5542
	565	15.255	386	5789	5776	5499
	566	15.282	378	5875	5729	5374
	567	15.309	327	5688	5595	5309
	568	15.336	363	5598	5731	5237
	569	15.363	382	5518	5748	5272
	570	15.39	378	5466	5654	5165
	571	15.417	325	5550	5474	5060
	572	15.444	381	5438	5606	5139
	573	15.471	337	5555	5396	5063
	574	15.498	360	5417	5439	5076
	575	15.525	341	5346	5551	4937
	576	15.552	340	5409	5449	4896
	577	15.579	336	5298	5390	4861
	578	15.606	343	5368	5328	4932
	579	15.633	319	5328	5390	4829
	580	15.66	318	5375	5375	4813
	581	15.687	361	5219	5346	4907
	582	15.714	298	5240	5227	4706
	583	15.741	306	5135	5201	4703
	584	15.768	332	5144	5215	4707
	585	15.795	320	5111	5245	4597
	586	15.822	319	5198	5149	4586
	587	15.849	295	4950	5059	4447
	588	15.876	302	4999	5046	4438
	589	15.903	308	5057	5159	4476
	590	15.93	328	5017	5072	4426
	591	15.957	286	4823	5133	4511
	592	15.984	274	4979	4937	4392
	593	16.011	277	4897	4906	4463
	594	16.038	245	4895	4847	4418
	595	16.065	272	4815	4875	4358
	596	16.092	278	4769	4846	4339
	597	16.119	271	4786	4873	4297
	598	16.146	252	4770	4947	4075
	599	16.173	243	4787	4745	4152
	600	16.2	247	4623	4777	4180
	601	16.227	237	4715	4838	4136
	602	16.254	226	4564	4800	4022
	603	16.281	203	4708	4830	3985
	604	16.308	216	4556	4782	3987
	605	16.335	206	4598	4628	3972
	606	16.362	217	4602	4511	4027
	607	16.389	233	4433	4609	3937
	608	16.416	219	4423	4602	3915
	609	16.443	188	4539	4574	3777
	610	16.47	203	4445	4638	3801
	611	16.497	165	4422	4423	3829
	612	16.524	192	4346	4483	3761
	613	16.551	188	4369	4368	3806
	614	16.578	176	4380	4345	3772
	615	16.605	182	4284	4411	3635
	616	16.632	174	4335	4408	3642
	617	16.659	177	4235	4275	3684
	618	16.686	166	4203	4308	3617
	619	16.713	166	4103	4290	3579
	620	16.74	161	4165	4213	3402
	621	16.767	130	4076	4137	3475
	622	16.794	155	4066	4295	3480
	623	16.821	131	4019	4144	3534
	624	16.848	137	3986	4128	3523
	625	16.875	136	3877	4179	3321
	626	16.902	142	4078	4137	3265
	627	16.929	129	4026	4144	3363
	628	16.956	98	3881	4048	3305
	629	16.983	112	4093	4022	3293
	630	17.01	122	3920	3978	3232
	631	17.037	106	3876	3959	3237
	632	17.064	116	3790	4049	3147
	633	17.091	91	3926	3956	3117
	634	17.118	108	3814	3817	3198
	635	17.145	90	3801	3854	3055
	636	17.172	96	3744	3821	3101
	637	17.199	99	3808	3843	3178
	638	17.226	90	3753	3868	3059
	639	17.253	88	3605	3856	2982
	640	17.28	91	3661	3657	2892
	641	17.307	98	3643	3756	2873
	642	17.334	76	3664	3729	2950
	643	17.361	83	3674	3742	2959
	644	17.388	104	3674	3677	2908
	645	17.415	79	3604	3723	2890
	646	17.442	71	3634	3747	2900
	647	17.469	87	3602	3574	2937
	648	17.496	77	3500	3661	2869
	649	17.523	81	3475	3619	2770
	650	17.55	79	3448	3654	2927
	651	17.577	82	3388	3565	2910
	652	17.604	71	3520	3629	2735
	653	17.631	85	3440	3467	2667
	654	17.658	85	3465	3647	2690
	655	17.685	68	3557	3554	2676
	656	17.712	57	3496	3423	2735
	657	17.739	59	3307	3499	2688
	658	17.766	46	3341	3532	2668
	659	17.793	59	3367	3441	2588
	660	17.82	53	3210	3484	2605
	661	17.847	86	3166	3419	2610
	662	17.874	76	3264	3387	2659
	663	17.901	68	3284	3350	2607
	664	17.928	67	3232	3359	2544
	665	17.955	72	3158	3297	2532
	666	17.982	54	3183	3242	2489
	667	18.009	54	3135	3256	2484
	668	18.036	64	3128	3174	2445
	669	18.063	63	3066	3309	2444
	670	18.09	60	3125	3212	2369
	671	18.117	69	3193	3138	2412
	672	18.144	50	3093	3138	2403
	673	18.171	65	3058	3126	2352
	674	18.198	46	3126	3113	2366
	675	18.225	50	2976	3143	2371
	676	18.252	50	3123	3130	2330
	677	18.279	44	2927	3114	2352
	678	18.306	57	2935	3123	2317
	679	18.333	54	2985	3063	2208
	680	18.36	64	2973	3062	2295
	681	18.387	41	2974	3142	2256
	682	18.414	46	2892	2943	2208
	683	18.441	56	2793	3002	2238
	684	18.468	59	2840	2937	2203
	685	18.495	59	2806	2962	2201
	686	18.522	63	2811	2987	2191
	687	18.549	64	2818	2982	2125
	688	18.576	47	2903	2961	2096
	689	18.603	54	2885	2807	2182
	690	18.63	45	2785	2905	2031
	691	18.657	54	2682	2938	2158
	692	18.684	40	2826	2858	2061
	693	18.711	53	2730	2908	2104
	694	18.738	59	2763	2842	2076
	695	18.765	51	2709	2775	1955
	696	18.792	52	2676	2771	1976
	697	18.819	37	2694	2878	1945
	698	18.846	41	2614	2708	1938
	699	18.873	50	2570	2672	2026
	700	18.9	31	2679	2810	1965
	701	18.927	36	2681	2788	1907
	702	18.954	35	2576	2747	1961
	703	18.981	38	2599	2767	1928
	704	19.008	52	2479	2694	1934
	705	19.035	44	2639	2781	1806
	706	19.062	49	2689	2711	1863
	707	19.089	34	2632	2629	1933
	708	19.116	37	2579	2750	1802
	709	19.143	33	2613	2670	1857
	710	19.17	37	2600	2619	1924
	711	19.197	42	2454	2652	1809
	712	19.224	42	2458	2588	1813
	713	19.251	34	2476	2685	1906
	714	19.278	44	2502	2549	1777
	715	19.305	41	2451	2512	1811
	716	19.332	36	2497	2596	1795
	717	19.359	42	2401	2604	1755
	718	19.386	35	2473	2590	1713
	719	19.413	32	2395	2602	1755
	720	19.44	32	2380	2524	1724
	721	19.467	32	2376	2399	1725
	722	19.494	29	2376	2478	1699
	723	19.521	32	2406	2531	1695
	724	19.548	48	2340	2439	1723
	725	19.575	26	2406	2424	1687
	726	19.602	35	2349	2485	1677
	727	19.629	47	2311	2454	1676
	728	19.656	35	2231	2465	1599
	729	19.683	32	2283	2410	1604
	730	19.71	30	2290	2476	1638
	731	19.737	27	2237	2385	1608
	732	19.764	20	2265	2347	1613
	733	19.791	27	2280	2385	1553
	734	19.818	38	2231	2383	1628
	735	19.845	26	2232	2348	1520
	736	19.872	32	2276	2343	1499
	737	19.899	35	2218	2241	1593
	738	19.926	26	2285	2311	1539
	739	19.953	24	2216	2194	1537
	740	19.98	25	2077	2250	1480
	741	20.007	18	2162	2255	1519
	742	20.034	14	2202	2257	1481
	743	20.061	29	2041	2282	1501
	744	20.088	35	2148	2225	1516
	745	20.115	22	2071	2246	1465
	746	20.142	16	2058	2202	1420
	747	20.169	19	2063	2194	1415
	748	20.196	23	2049	2173	1381
	749	20.223	22	2014	2109	1478
	750	20.25	19	2021	2252	1385
	751	20.277	20	2011	2133	1413
	752	20.304	21	2041	2170	1351
	753	20.331	17	1986	2164	1403
	754	20.358	19	2060	2110	1368
	755	20.385	16	2015	2135	1352
	756	20.412	15	1976	2071	1403
	757	20.439	26	1935	2244	1355
	758	20.466	14	2042	2079	1407
	759	20.493	15	2049	2100	1326
	760	20.52	10	2046	2074	1256
	761	20.547	17	2009	2067	1409
	762	20.574	21	1918	2079	1329
	763	20.601	18	1904	2027	1317
	764	20.628	17	1889	2106	1338
	765	20.655	23	1882	2042	1317
	766	20.682	11	1906	2057	1304
	767	20.709	14	1897	2052	1258
	768	20.736	13	1926	2048	1316
	769	20.763	17	1983	2006	1225
	770	20.79	13	1923	2049	1293
	771	20.817	16	1791	1952	1203
	772	20.844	9	1885	2018	1262
	773	20.871	20	1836	1926	1266
	774	20.898	16	1799	1967	1227
	775	20.925	13	1805	1828	1265
	776	20.952	14	1748	2001	1179
	777	20.979	22	1860	1913	1240
	778	21.006	14	1854	1906	1219
	779	21.033	15	1776	1925	1195
	780	21.06	6	1721	1891	1195
	781	21.087	9	1865	1919	1207
	782	21.114	17	1795	1811	1199
	783	21.141	8	1768	1885	1173
	784	21.168	15	1775	1838	1236
	785	21.195	13	1697	1879	1169
	786	21.222	22	1717	1794	1093
	787	21.249	11	1778	1934	1143
	788	21.276	10	1719	1801	1118
	789	21.303	14	1682	1823	1154
	790	21.33	9	1712	1786	1128
	791	21.357	12	1704	1878	1109
	792	21.384	10	1669	1799	1109
	793	21.411	3	1668	1760	1116
	794	21.438	11	1691	1806	1114
	795	21.465	8	1602	1721	1091
	796	21.492	8	1645	1812	1015
	797	21.519	12	1636	1796	1087
	798	21.546	11	1669	1798	1077
	799	21.573	9	1575	1843	1079
	800	21.6	10	1613	1786	1066
	801	21.627	11	1695	1753	1033
	802	21.654	10	1629	1742	1087
	803	21.681	9	1643	1738	1060
	804	21.708	15	1652	1647	1010
	805	21.735	12	1641	1700	1022
	806	21.762	5	1617	1634	1031
	807	21.789	4	1509	1717	1055
	808	21.816	5	1572	1742	1030
	809	21.843	6	1574	1774	1001
	810	21.87	11	1552	1646	975
	811	21.897	10	1532	1584	989
	812	21.924	10	1466	1641	942
	813	21.951	8	1490	1672	1019
	814	21.978	7	1462	1641	976
	815	22.005	11	1498	1648	970
	816	22.032	12	1536	1571	963
	817	22.059	11	1537	1691	958
	818	22.086	8	1480	1594	954
	819	22.113	7	1543	1592	958
	820	22.14	5	1588	1567	993
	821	22.167	9	1443	1577	967
	822	22.194	10	1513	1565	995
	823	22.221	8	1430	1602	989
	824	22.248	8	1496	1579	906
	825	22.275	9	1511	1575	929
	826	22.302	8	1440	1530	907
	827	22.329	8	1414	1522	971
	828	22.356	15	1440	1567	947
	829	22.383	10	1416	1496	899
	830	22.41	8	1429	1532	897
	831	22.437	9	1451	1511	945
	832	22.464	10	1401	1510	889
	833	22.491	5	1456	1528	904
	834	22.518	14	1442	1443	899
	835	22.545	12	1403	1580	892
	836	22.572	8	1356	1461	932
	837	22.599	10	1404	1482	923
	838	22.626	13	1373	1510	844
	839	22.653	8	1284	1549	888
	840	22.68	12	1374	1499	866
	841	22.707	12	1370	1400	879
	842	22.734	7	1330	1459	814
	843	22.761	8	1282	1406	896
	844	22.788	10	1357	1468	857
	845	22.815	10	1264	1412	853
	846	22.842	7	1325	1442	824
	847	22.869	13	1271	1405	860
	848	22.896	3	1354	1453	813
	849	22.923	10	1328	1386	877
	850	22.95	9	1326	1410	797
	851	22.977	5	1316	1379	792
	852	23.004	12	1354	1314	784
	853	23.031	13	1342	1410	801
	854	23.058	7	1290	1409	826
	855	23.085	8	1250	1373	776
	856	23.112	5	1289	1303	827
	857	23.139	10	1324	1367	794
	858	23.166	8	1255	1440	763
	859	23.193	7	1214	1337	764
	860	23.22	4	1192	1346	739
	861	23.247	12	1215	1347	783
	862	23.274	3	1254	1328	788
	863	23.301	6	1216	1356	738
	864	23.328	10	1183	1329	720
	865	23.355	7	1231	1352	783
	866	23.382	9	1265	1264	758
	867	23.409	7	1197	1318	741
	868	23.436	5	1225	1348	763
	869	23.463	6	1107	1383	717
	870	23.49	6	1150	1322	687
	871	23.517	9	1173	1286	723
	872	23.544	11	1195	1246	716
	873	23.571	12	1154	1341	705
	874	23.598	5	1193	1212	736
	875	23.625	9	1145	1221	731
	876	23.652	13	1107	1230	710
	877	23.679	10	1108	1237	740
	878	23.706	7	1157	1271	697
	879	23.733	4	1074	1242	691
	880	23.76	7	1066	1240	660
	881	23.787	5	1154	1219	707
	882	23.814	6	1131	1179	698
	883	23.841	11	1173	1218	648
	884	23.868	10	1112	1218	662
	885	23.895	7	1114	1194	693
	886	23.922	14	1089	1168	672
	887	23.949	4	1139	1190	729
	888	23.976	8	1123	1223	671
	889	24.003	3	1108	1213	764
	890	24.03	5	1089	1203	635
	891	24.057	9	1067	1137	664
	892	24.084	9	1124	1256	691
	893	24.111	11	1083	1229	654
	894	24.138	14	1088	1177	656
	895	24.165	10	1067	1187	650
	896	24.192	10	1045	1159	652
	897	24.219	4	1019	1179	665
	898	24.246	8	1020	1188	633
	899	24.273	9	987	1210	641
	900	24.3	8	1048	1137	668
	901	24.327	7	1005	1152	666
	902	24.354	8	1037	1163	656
	903	24.381	8	1057	1144	620
	904	24.408	3	1009	1146	621
	905	24.435	6	1077	1110	616
	906	24.462	3	1035	1093	613
	907	24.489	3	1023	1078	579
	908	24.516	7	1010	1118	588
	909	24.543	7	983	1121	586
	910	24.57	10	971	1082	566
	911	24.597	12	1001	1053	620
	912	24.624	14	1016	1023	574
	913	24.651	2	966	1077	606
	914	24.678	15	924	1130	598
	915	24.705	9	982	1097	610
	916	24.732	9	936	1041	616
	917	24.759	7	957	1082	565
	918	24.786	6	946	1067	621
	919	24.813	4	931	1018	589
	920	24.84	7	936	1024	587
	921	24.867	8	977	1020	547
	922	24.894	3	1005	1014	577
	923	24.921	9	939	992	592
	924	24.948	3	963	957	602
	925	24.975	13	901	1034	544
	926	25.002	7	931	1022	601
	927	25.029	2	903	1041	565
	928	25.056	6	915	983	549
	929	25.083	12	922	1024	559
	930	25.11	8	952	1057	545
	931	25.137	3	862	992	505
	932	25.164	9	957	1071	593
	933	25.191	4	917	953	584
	934	25.218	5	859	1000	521
	935	25.245	3	903	1037	566
	936	25.272	10	895	960	552
	937	25.299	6	870	966	552
	938	25.326	10	862	995	522
	939	25.353	11	874	985	527
	940	25.38	8	848	965	532
	941	25.407	7	872	1029	552
	942	25.434	3	847	927	563
	943	25.461	12	905	1048	506
	944	25.488	5	819	907	479
	945	25.515	8	884	958	508
	946	25.542	7	869	978	510
	947	25.569	8	836	920	560
	948	25.596	11	831	972	526
	949	25.623	4	851	976	489
	950	25.65	11	890	971	508
	951	25.677	5	831	961	523
	952	25.704	7	847	954	464
	953	25.731	10	828	917	500
	954	25.758	8	804	934	487
	955	25.785	13	848	913	519
	956	25.812	4	817	936	514
	957	25.839	5	822	885	511
	958	25.866	8	858	903	497
	959	25.893	5	813	926	476
	960	25.92	9	801	910	467
	961	25.947	8	778	934	483
	962	25.974	8	770	959	470
	963	26.001	9	817	917	471
	964	26.028	9	806	916	440
	965	26.055	8	787	889	459
	966	26.082	9	765	878	456
	967	26.109	5	760	886	426
	968	26.136	9	791	836	465
	969	26.163	4	800	812	465
	970	26.19	4	795	854	441
	971	26.217	6	740	887	494
	972	26.244	6	731	871	458
	973	26.271	4	779	818	479
	974	26.298	6	758	846	477
	975	26.325	10	753	819	509
	976	26.352	7	760	826	432
	977	26.379	7	731	862	467
	978	26.406	10	693	842	472
	979	26.433	9	770	816	425
	980	26.46	4	734	785	421
	981	26.487	10	757	840	477
	982	26.514	6	705	808	441
	983	26.541	10	671	893	458
	984	26.568	8	767	804	433
	985	26.595	9	740	843	426
	986	26.622	4	725	808	443
	987	26.649	5	702	824	426
	988	26.676	3	695	802	416
	989	26.703	5	707	766	463
	990	26.73	6	735	814	464
	991	26.757	9	709	825	415
	992	26.784	6	743	773	471
	993	26.811	8	702	795	412
	994	26.838	7	688	792	420
	995	26.865	9	693	832	428
	996	26.892	5	721	720	428
	997	26.919	5	700	803	432
	998	26.946	4	700	834	420
	999	26.973	6	705	803	418
	1000	27	7	658	838	381
	1001	27.027	7	674	763	410
	1002	27.054	11	722	830	391
	1003	27.081	8	696	779	412
	1004	27.108	6	652	761	423
	1005	27.135	5	660	779	414
	1006	27.162	9	661	734	388
	1007	27.189	7	647	781	365
	1008	27.216	5	587	750	419
	1009	27.243	13	640	722	402
	1010	27.27	8	669	748	407
	1011	27.297	9	695	766	378
	1012	27.324	4	636	735	390
	1013	27.351	11	635	729	406
	1014	27.378	5	674	736	376
	1015	27.405	11	697	780	366
	1016	27.432	10	619	690	390
	1017	27.459	8	667	755	374
	1018	27.486	4	629	747	375
	1019	27.513	4	632	756	390
	1020	27.54	8	647	667	405
	1021	27.567	6	632	706	375
	1022	27.594	11	611	714	375
	1023	27.621	8	628	701	377
	1024	27.648	13	600	734	379
	1025	27.675	7	596	686	390
	1026	27.702	12	583	659	384
	1027	27.729	6	644	694	328
	1028	27.756	5	598	675	364
	1029	27.783	6	600	717	388
	1030	27.81	5	642	709	328
	1031	27.837	7	586	680	375
	1032	27.864	9	625	650	401
	1033	27.891	9	610	691	353
	1034	27.918	10	599	688	382
	1035	27.945	5	595	673	368
	1036	27.972	18	611	642	361
	1037	27.999	9	600	677	374
	1038	28.026	6	591	647	348
	1039	28.053	6	533	654	343
	1040	28.08	8	576	669	381
	1041	28.107	10	600	664	361
	1042	28.134	4	556	656	321
	1043	28.161	5	600	653	337
	1044	28.188	6	542	678	330
	1045	28.215	12	577	692	379
	1046	28.242	5	560	662	362
	1047	28.269	7	577	621	364
	1048	28.296	5	563	604	386
	1049	28.323	8	554	678	361
	1050	28.35	3	588	688	357
	1051	28.377	8	530	657	309
	1052	28.404	12	539	639	345
	1053	28.431	9	534	649	325
	1054	28.458	9	534	677	349
	1055	28.485	7	583	617	312
	1056	28.512	6	508	657	351
	1057	28.539	7	560	638	314
	1058	28.566	10	516	625	350
	1059	28.593	9	545	611	302
	1060	28.62	7	539	629	339
	1061	28.647	11	537	575	339
	1062	28.674	12	572	601	340
	1063	28.701	6	596	603	323
	1064	28.728	5	554	611	281
	1065	28.755	7	518	605	310
	1066	28.782	11	514	599	300
	1067	28.809	8	516	559	321
	1068	28.836	8	513	646	323
	1069	28.863	9	528	601	315
	1070	28.89	9	522	618	277
	1071	28.917	4	539	589	338
	1072	28.944	13	492	613	331
	1073	28.971	5	527	568	340
	1074	28.998	7	479	575	341
	1075	29.025	2	510	589	321
	1076	29.052	7	504	613	306
	1077	29.079	6	509	582	305
	1078	29.106	8	488	606	308
	1079	29.133	8	498	564	283
	1080	29.16	11	498	524	284
	1081	29.187	10	470	579	288
	1082	29.214	6	483	607	314
	1083	29.241	5	521	574	317
	1084	29.268	8	464	572	279
	1085	29.295	6	453	555	291
	1086	29.322	10	445	577	303
	1087	29.349	9	498	570	321
	1088	29.376	10	476	542	304
	1089	29.403	9	500	533	314
	1090	29.43	9	493	546	299
	1091	29.457	12	462	553	275
	1092	29.484	9	458	565	332
	1093	29.511	11	484	538	271
	1094	29.538	4	473	546	318
	1095	29.565	9	453	598	308
	1096	29.592	2	453	533	331
	1097	29.619	3	455	528	270
	1098	29.646	6	465	580	298
	1099	29.673	3	446	535	292
	1100	29.7	7	466	541	288
	1101	29.727	5	473	528	299
	1102	29.754	6	459	515	291
	1103	29.781	11	450	550	287
	1104	29.808	4	478	498	290
	1105	29.835	6	453	548	288
	1106	29.862	6	467	555	293
	1107	29.889	5	477	550	286
	1108	29.916	8	448	519	295
	1109	29.943	3	429	525	255
	1110	29.97	5	438	477	286
	1111	29.997	10	453	477	256
	1112	30.024	9	443	497	267
	1113	30.051	7	468	513	254
	1114	30.078	4	448	492	262
	1115	30.105	17	423	505	273
	1116	30.132	7	430	491	255
	1117	30.159	9	415	499	259
	1118	30.186	6	406	531	274
	1119	30.213	7	420	491	236
	1120	30.24	8	440	527	285
	1121	30.267	10	438	471	281
	1122	30.294	6	395	519	280
	1123	30.321	12	437	500	254
	1124	30.348	9	436	470	290
	1125	30.375	6	408	462	275
	1126	30.402	6	366	454	272
	1127	30.429	5	422	514	265
	1128	30.456	10	402	496	265
	1129	30.483	13	353	490	329
	1130	30.51	8	394	482	253
	1131	30.537	3	402	481	245
	1132	30.564	12	377	468	235
	1133	30.591	9	399	441	220
	1134	30.618	9	398	478	244
	1135	30.645	9	373	447	302
	1136	30.672	4	409	452	250
	1137	30.699	8	388	424	266
	1138	30.726	6	401	457	231
	1139	30.753	9	421	434	278
	1140	30.78	9	388	466	250
	1141	30.807	7	387	441	261
	1142	30.834	5	408	492	211
	1143	30.861	13	381	448	236
	1144	30.888	5	403	460	263
	1145	30.915	5	400	452	253
	1146	30.942	7	359	473	244
	1147	30.969	8	358	431	225
	1148	30.996	9	391	448	256
	1149	31.023	5	389	458	260
	1150	31.05	5	421	422	238
	1151	31.077	7	385	438	240
	1152	31.104	5	405	441	231
	1153	31.131	5	369	446	220
	1154	31.158	9	398	432	251
	1155	31.185	2	343	408	237
	1156	31.212	7	392	469	235
	1157	31.239	9	390	461	248
	1158	31.266	4	395	439	240
	1159	31.293	12	372	435	238
	1160	31.32	14	378	405	269
	1161	31.347	9	373	470	238
	1162	31.374	5	340	448	240
	1163	31.401	5	396	445	223
	1164	31.428	14	343	404	209
	1165	31.455	10	327	421	239
	1166	31.482	7	335	425	248
	1167	31.509	10	350	416	235
	1168	31.536	4	352	424	269
	1169	31.563	8	387	378	245
	1170	31.59	3	369	419	243
	1171	31.617	6	322	425	231
	1172	31.644	6	356	429	206
	1173	31.671	10	348	393	216
	1174	31.698	9	327	436	222
	1175	31.725	8	336	376	231
	1176	31.752	6	411	400	214
	1177	31.779	6	301	434	255
	1178	31.806	6	383	403	225
	1179	31.833	9	323	395	194
	1180	31.86	8	340	453	207
	1181	31.887	7	338	420	216
	1182	31.914	6	339	412	247
	1183	31.941	5	311	414	246
	1184	31.968	4	336	422	229
	1185	31.995	8	335	432	209
	1186	32.022	6	347	406	213
	1187	32.049	3	354	408	225
	1188	32.076	8	325	405	230
	1189	32.103	7	317	410	217
	1190	32.13	9	303	427	213
	1191	32.157	7	333	401	216
	1192	32.184	7	330	393	210
	1193	32.211	7	325	365	200
	1194	32.238	5	306	386	225
	1195	32.265	6	347	386	225
	1196	32.292	2	340	370	208
	1197	32.319	9	340	398	223
	1198	32.346	3	338	372	187
	1199	32.373	11	293	370	192
	1200	32.4	4	317	361	229
	1201	32.427	15	323	398	173
	1202	32.454	4	313	395	211
	1203	32.481	4	284	358	219
	1204	32.508	6	278	399	197
	1205	32.535	6	330	389	214
	1206	32.562	9	305	373	219
	1207	32.589	8	339	378	217
	1208	32.616	8	312	369	215
	1209	32.643	10	317	360	208
	1210	32.67	11	330	352	194
	1211	32.697	4	345	360	205
	1212	32.724	5	310	337	190
	1213	32.751	6	315	386	201
	1214	32.778	6	316	311	178
	1215	32.805	6	288	351	203
	1216	32.832	2	299	350	216
	1217	32.859	13	285	360	180
	1218	32.886	9	330	330	188
	1219	32.913	8	305	359	182
	1220	32.94	6	272	337	189
	1221	32.967	7	295	352	218
	1222	32.994	7	296	380	204
	1223	33.021	6	299	347	193
	1224	33.048	3	283	318	221
	1225	33.075	6	286	353	179
	1226	33.102	6	282	358	173
	1227	33.129	12	265	346	203
	1228	33.156	9	301	379	198
	1229	33.183	7	330	352	190
	1230	33.21	11	288	316	213
	1231	33.237	9	277	334	208
	1232	33.264	7	289	393	192
	1233	33.291	7	289	342	194
	1234	33.318	11	308	314	175
	1235	33.345	10	259	345	180
	1236	33.372	9	273	332	197
	1237	33.399	6	273	302	200
	1238	33.426	7	271	333	175
	1239	33.453	7	259	344	181
	1240	33.48	5	270	343	183
	1241	33.507	5	264	328	188
	1242	33.534	5	289	329	198
	1243	33.561	9	261	329	177
	1244	33.588	9	324	317	184
	1245	33.615	6	286	323	180
	1246	33.642	3	247	313	175
	1247	33.669	7	270	327	157
	1248	33.696	9	286	296	181
	1249	33.723	8	280	303	186
	1250	33.75	9	236	303	179
	1251	33.777	10	262	315	191
	1252	33.804	12	295	305	186
	1253	33.831	10	260	341	195
	1254	33.858	6	245	324	170
	1255	33.885	8	260	317	164
	1256	33.912	11	258	316	174
	1257	33.939	5	220	294	177
	1258	33.966	5	261	324	187
	1259	33.993	4	259	285	177
	1260	34.02	10	245	320	179
	1261	34.047	8	271	313	177
	1262	34.074	5	238	321	181
	1263	34.101	6	253	298	182
	1264	34.128	13	297	332	175
	1265	34.155	8	267	296	162
	1266	34.182	8	251	318	159
	1267	34.209	11	254	274	164
	1268	34.236	8	229	330	164
	1269	34.263	4	272	294	137
	1270	34.29	7	238	296	177
	1271	34.317	7	273	268	188
	1272	34.344	5	257	253	162
	1273	34.371	9	278	319	181
	1274	34.398	6	230	302	185
	1275	34.425	6	254	298	175
	1276	34.452	9	280	308	168
	1277	34.479	9	258	308	159
	1278	34.506	2	239	297	160
	1279	34.533	6	230	298	155
	1280	34.56	9	241	322	164
	1281	34.587	5	214	234	190
	1282	34.614	14	262	290	164
	1283	34.641	9	241	300	167
	1284	34.668	4	233	288	158
	1285	34.695	4	221	311	171
	1286	34.722	3	240	308	148
	1287	34.749	6	220	271	163
	1288	34.776	3	234	293	135
	1289	34.803	4	240	300	169
	1290	34.83	7	229	287	143
	1291	34.857	3	234	282	148
	1292	34.884	11	233	272	164
	1293	34.911	16	240	256	149
	1294	34.938	9	205	296	163
	1295	34.965	8	226	298	131
	1296	34.992	7	241	255	157
	1297	35.019	4	205	256	152
	1298	35.046	4	247	284	163
	1299	35.073	5	236	261	148
	1300	35.1	7	202	279	122
	1301	35.127	3	222	261	165
	1302	35.154	7	217	251	165
	1303	35.181	4	173	279	189
	1304	35.208	5	229	276	159
	1305	35.235	5	215	271	150
	1306	35.262	8	226	254	154
	1307	35.289	15	230	260	149
	1308	35.316	5	240	234	147
	1309	35.343	12	240	255	148
	1310	35.37	13	210	238	147
	1311	35.397	2	224	266	179
	1312	35.424	9	219	243	167
	1313	35.451	6	208	256	149
	1314	35.478	10	211	271	141
	1315	35.505	11	222	245	145
	1316	35.532	7	223	254	143
	1317	35.559	7	229	242	154
	1318	35.586	6	208	233	153
	1319	35.613	6	236	245	154
	1320	35.64	6	216	283	146
	1321	35.667	9	200	246	156
	1322	35.694	9	198	237	139
	1323	35.721	7	211	214	149
	1324	35.748	7	202	271	126
	1325	35.775	2	242	245	140
	1326	35.802	4	206	275	137
	1327	35.829	5	203	284	158
	1328	35.856	9	223	243	149
	1329	35.883	11	183	250	153
	1330	35.91	11	217	246	125
	1331	35.937	10	224	250	160
	1332	35.964	3	197	214	144
	1333	35.991	7	187	243	133
	1334	36.018	8	185	233	142
	1335	36.045	10	203	283	163
	1336	36.072	6	214	235	137
	1337	36.099	8	208	234	149
	1338	36.126	2	216	234	135
	1339	36.153	7	209	264	118
	1340	36.18	6	187	246	143
	1341	36.207	5	199	234	125
	1342	36.234	10	195	216	138
	1343	36.261	5	184	235	136
	1344	36.288	5	211	223	145
	1345	36.315	5	219	258	114
	1346	36.342	10	196	232	131
	1347	36.369	9	177	233	127
	1348	36.396	5	193	278	137
	1349	36.423	5	188	230	146
	1350	36.45	13	218	227	126
	1351	36.477	6	195	223	121
	1352	36.504	6	177	217	147
	1353	36.531	8	196	240	152
	1354	36.558	8	199	255	144
	1355	36.585	8	195	225	128
	1356	36.612	7	179	261	126
	1357	36.639	6	194	214	131
	1358	36.666	12	192	204	139
	1359	36.693	11	175	217	148
	1360	36.72	5	196	211	139
	1361	36.747	9	165	229	121
	1362	36.774	5	193	232	128
	1363	36.801	8	198	221	156
	1364	36.828	2	202	197	150
	1365	36.855	7	187	222	130
	1366	36.882	5	198	242	122
	1367	36.909	11	178	236	120
	1368	36.936	4	187	201	137
	1369	36.963	10	176	221	146
	1370	36.99	6	187	230	144
	1371	37.017	7	166	212	137
	1372	37.044	9	158	207	126
	1373	37.071	6	207	223	137
	1374	37.098	9	184	209	112
	1375	37.125	7	185	213	136
	1376	37.152	2	201	214	116
	1377	37.179	10	171	226	114
	1378	37.206	8	188	221	131
	1379	37.233	7	171	191	117
	1380	37.26	12	189	210	124
	1381	37.287	6	172	211	107
	1382	37.314	6	172	227	114
	1383	37.341	8	169	207	151
	1384	37.368	5	192	235	113
	1385	37.395	8	168	220	132
	1386	37.422	7	182	209	109
	1387	37.449	7	165	230	131
	1388	37.476	6	155	202	124
	1389	37.503	7	150	179	121
	1390	37.53	9	178	204	112
	1391	37.557	11	169	225	110
	1392	37.584	12	191	244	119
	1393	37.611	4	174	216	143
	1394	37.638	8	144	218	121
	1395	37.665	4	180	211	136
	1396	37.692	9	168	192	107
	1397	37.719	8	164	206	108
	1398	37.746	6	166	194	94
	1399	37.773	10	178	198	112
	1400	37.8	6	160	209	130
	1401	37.827	9	155	232	116
	1402	37.854	10	172	205	131
	1403	37.881	7	174	169	119
	1404	37.908	11	174	183	110
	1405	37.935	6	166	215	127
	1406	37.962	10	164	217	116
	1407	37.989	7	156	205	119
	1408	38.016	12	191	224	97
	1409	38.043	5	156	190	127
	1410	38.07	13	167	191	128
	1411	38.097	7	158	191	107
	1412	38.124	4	172	184	124
	1413	38.151	5	160	186	110
	1414	38.178	9	154	197	104
	1415	38.205	4	187	220	106
	1416	38.232	5	147	212	97
	1417	38.259	10	173	199	101
	1418	38.286	9	146	207	123
	1419	38.313	7	156	208	117
	1420	38.34	5	168	203	108
	1421	38.367	9	162	213	129
	1422	38.394	8	138	180	116
	1423	38.421	4	148	196	111
	1424	38.448	6	158	180	108
	1425	38.475	8	155	199	132
	1426	38.502	5	151	172	105
	1427	38.529	8	160	191	100
	1428	38.556	6	156	194	110
	1429	38.583	9	164	165	115
	1430	38.61	6	170	169	119
	1431	38.637	7	146	199	99
	1432	38.664	6	122	181	117
	1433	38.691	7	150	151	129
	1434	38.718	10	149	184	99
	1435	38.745	8	143	195	107
	1436	38.772	17	144	195	115
	1437	38.799	8	139	175	101
	1438	38.826	9	142	186	118
	1439	38.853	9	133	177	99
	1440	38.88	10	139	157	110
	1441	38.907	9	148	184	102
	1442	38.934	12	124	191	111
	1443	38.961	9	162	174	103
	1444	38.988	13	131	165	101
	1445	39.015	9	150	149	102
	1446	39.042	9	122	154	106
	1447	39.069	10	136	170	120
	1448	39.096	10	144	150	80
	1449	39.123	5	159	174	105
	1450	39.15	8	143	163	110
	1451	39.177	12	144	171	97
	1452	39.204	4	142	165	112
	1453	39.231	5	133	173	107
	1454	39.258	2	149	171	98
	1455	39.285	7	144	184	103
	1456	39.312	7	132	173	103
	1457	39.339	6	128	198	99
	1458	39.366	6	142	148	103
	1459	39.393	12	142	166	109
	1460	39.42	13	142	164	100
	1461	39.447	9	119	156	88
	1462	39.474	9	137	170	93
	1463	39.501	7	149	179	101
	1464	39.528	7	140	163	106
	1465	39.555	6	132	172	103
	1466	39.582	6	118	165	94
	1467	39.609	13	144	155	103
	1468	39.636	5	113	158	98
	1469	39.663	7	147	164	125
	1470	39.69	6	140	161	115
	1471	39.717	11	138	159	117
	1472	39.744	6	130	166	97
	1473	39.771	13	132	155	110
	1474	39.798	7	139	168	106
	1475	39.825	11	123	147	117
	1476	39.852	4	119	179	96
	1477	39.879	14	114	176	104
	1478	39.906	6	141	146	100
	1479	39.933	8	132	172	104
	1480	39.96	6	141	168	85
	1481	39.987	8	131	148	97
	1482	40.014	5	129	151	91
	1483	40.041	5	130	152	111
	1484	40.068	4	135	156	124
	1485	40.095	7	141	150	95
	1486	40.122	13	138	157	106
	1487	40.149	6	128	149	85
	1488	40.176	9	101	135	102
	1489	40.203	8	107	145	98
	1490	40.23	8	137	144	76
	1491	40.257	11	121	159	100
	1492	40.284	9	117	148	97
	1493	40.311	10	146	151	108
	1494	40.338	7	110	140	92
	1495	40.365	10	108	138	87
	1496	40.392	6	134	149	97
	1497	40.419	3	109	141	103
	1498	40.446	12	120	154	85
	1499	40.473	9	118	139	88
	1500	40.5	2	117	134	101
	1501	40.527	9	118	166	92
	1502	40.554	11	126	165	104
	1503	40.581	8	108	140	113
	1504	40.608	4	106	156	116
	1505	40.635	9	119	147	105
	1506	40.662	3	143	141	88
	1507	40.689	9	114	152	114
	1508	40.716	7	121	143	111
	1509	40.743	1	129	138	93
	1510	40.77	6	114	152	96
	1511	40.797	6	123	123	89
	1512	40.824	5	116	142	88
	1513	40.851	10	118	131	101
	1514	40.878	6	130	153	72
	1515	40.905	2	121	167	91
	1516	40.932	6	108	130	81
	1517	40.959	7	107	160	98
	1518	40.986	8	115	129	95
	1519	41.013	6	124	139	102
	1520	41.04	10	112	149	87
	1521	41.067	5	151	135	104
	1522	41.094	5	101	147	100
	1523	41.121	2	106	131	94
	1524	41.148	6	114	139	110
	1525	41.175	6	117	142	87
	1526	41.202	15	116	129	99
	1527	41.229	11	117	127	88
	1528	41.256	5	112	153	83
	1529	41.283	4	104	133	103
	1530	41.31	12	135	138	114
	1531	41.337	13	106	133	108
	1532	41.364	1	109	143	96
	1533	41.391	6	106	143	110
	1534	41.418	7	110	161	94
	1535	41.445	10	120	136	89
	1536	41.472	7	95	114	92
	1537	41.499	10	103	170	83
	1538	41.526	6	123	133	106
	1539	41.553	11	128	133	68
	1540	41.58	6	102	138	82
	1541	41.607	6	104	133	76
	1542	41.634	9	120	149	87
	1543	41.661	9	98	119	98
	1544	41.688	10	96	123	79
	1545	41.715	7	121	118	86
	1546	41.742	6	96	132	98
	1547	41.769	8	116	134	77
	1548	41.796	8	132	128	89
	1549	41.823	8	129	123	101
	1550	41.85	6	100	146	93
	1551	41.877	6	108	114	103
	1552	41.904	7	109	122	118
	1553	41.931	8	112	127	89
	1554	41.958	8	109	144	100
	1555	41.985	5	104	136	93
	1556	42.012	7	102	145	77
	1557	42.039	7	92	134	93
	1558	42.066	8	101	103	96
	1559	42.093	9	113	119	94
	1560	42.12	7	102	118	71
	1561	42.147	4	109	115	74
	1562	42.174	5	115	130	87
	1563	42.201	5	93	120	94
	1564	42.228	4	96	135	87
	1565	42.255	12	105	111	75
	1566	42.282	6	88	122	82
	1567	42.309	8	104	109	93
	1568	42.336	6	114	120	79
	1569	42.363	9	89	121	83
	1570	42.39	5	93	136	82
	1571	42.417	8	88	153	75
	1572	42.444	10	118	121	81
	1573	42.471	7	99	118	85
	1574	42.498	3	96	127	73
	1575	42.525	7	87	124	73
	1576	42.552	3	96	130	90
	1577	42.579	9	104	105	89
	1578	42.606	6	96	125	88
	1579	42.633	9	85	107	82
	1580	42.66	6	93	115	86
	1581	42.687	9	79	120	81
	1582	42.714	6	119	133	60
	1583	42.741	9	91	131	72
	1584	42.768	5	100	127	68
	1585	42.795	6	112	108	80
	1586	42.822	1	108	119	76
	1587	42.849	8	93	98	88
	1588	42.876	4	98	140	96
	1589	42.903	4	89	133	70
	1590	42.93	9	83	119	80
	1591	42.957	6	101	109	66
	1592	42.984	12	98	102	79
	1593	43.011	10	97	129	71
	1594	43.038	6	94	115	73
	1595	43.065	5	97	151	74
	1596	43.092	4	104	114	83
	1597	43.119	9	86	133	77
	1598	43.146	2	91	124	68
	1599	43.173	4	88	121	75
	1600	43.2	4	84	115	72
	1601	43.227	4	88	101	94
	1602	43.254	8	93	105	75
	1603	43.281	6	106	116	71
	1604	43.308	5	88	112	83
	1605	43.335	5	88	125	77
	1606	43.362	6	90	122	64
	1607	43.389	2	94	126	70
	1608	43.416	11	116	104	74
	1609	43.443	7	90	100	79
	1610	43.47	4	84	126	64
	1611	43.497	5	86	125	82
	1612	43.524	5	96	114	68
	1613	43.551	6	102	111	79
	1614	43.578	3	99	103	75
	1615	43.605	5	88	108	77
	1616	43.632	14	82	110	83
	1617	43.659	1	87	104	85
	1618	43.686	6	91	115	79
	1619	43.713	6	88	114	90
	1620	43.74	6	83	101	72
	1621	43.767	4	88	85	63
	1622	43.794	5	93	93	69
	1623	43.821	9	75	115	86
	1624	43.848	9	104	111	77
	1625	43.875	8	92	117	72
	1626	43.902	10	99	115	71
	1627	43.929	8	87	101	69
	1628	43.956	9	80	94	69
	1629	43.983	5	82	119	85
	1630	44.01	9	87	104	76
	1631	44.037	8	87	103	70
	1632	44.064	5	83	90	63
	1633	44.091	8	79	108	79
	1634	44.118	9	99	97	65
	1635	44.145	7	99	106	79
	1636	44.172	3	83	102	58
	1637	44.199	9	87	105	68
	1638	44.226	10	89	127	62
	1639	44.253	4	76	107	76
	1640	44.28	6	92	116	84
	1641	44.307	5	78	101	62
	1642	44.334	10	73	93	71
	1643	44.361	6	79	111	66
	1644	44.388	8	83	116	68
	1645	44.415	6	74	106	63
	1646	44.442	8	78	96	82
	1647	44.469	9	92	110	60
	1648	44.496	8	69	96	68
	1649	44.523	11	74	109	64
	1650	44.55	8	76	107	60
	1651	44.577	5	84	121	56
	1652	44.604	10	72	90	82
	1653	44.631	5	81	97	75
	1654	44.658	6	84	104	72
	1655	44.685	7	63	97	73
	1656	44.712	7	74	101	61
	1657	44.739	6	71	104	69
	1658	44.766	7	82	98	69
	1659	44.793	6	79	81	74
	1660	44.82	8	78	103	69
	1661	44.847	5	89	86	69
	1662	44.874	6	90	92	75
	1663	44.901	7	75	109	71
	1664	44.928	10	81	94	74
	1665	44.955	6	77	104	64
	1666	44.982	8	89	92	77
	1667	45.009	4	63	87	64
	1668	45.036	7	72	104	66
	1669	45.063	10	77	92	78
	1670	45.09	5	80	105	72
	1671	45.117	6	90	102	68
	1672	45.144	8	79	97	60
	1673	45.171	6	77	97	48
	1674	45.198	12	69	83	76
	1675	45.225	13	78	89	76
	1676	45.252	5	92	99	72
	1677	45.279	6	65	85	68
	1678	45.306	3	71	100	60
	1679	45.333	3	92	100	52
	1680	45.36	7	74	88	71
	1681	45.387	4	73	92	56
	1682	45.414	7	71	80	78
	1683	45.441	0	93	101	71
	1684	45.468	5	82	102	75
	1685	45.495	8	79	95	63
	1686	45.522	6	88	82	64
	1687	45.549	7	83	92	69
	1688	45.576	11	86	87	66
	1689	45.603	14	86	88	59
	1690	45.63	7	74	82	60
	1691	45.657	4	66	88	79
	1692	45.684	5	85	88	65
	1693	45.711	5	67	97	61
	1694	45.738	7	78	80	50
	1695	45.765	6	69	81	70
	1696	45.792	7	67	110	68
	1697	45.819	7	76	80	58
	1698	45.846	4	65	94	74
	1699	45.873	6	73	81	65
	1700	45.9	8	75	80	62
	1701	45.927	8	54	96	54
	1702	45.954	5	79	88	82
	1703	45.981	10	68	78	61
	1704	46.008	8	88	92	56
	1705	46.035	7	75	90	45
	1706	46.062	8	73	88	74
	1707	46.089	6	64	87	56
	1708	46.116	7	66	81	74
	1709	46.143	6	55	96	68
	1710	46.17	8	72	94	49
	1711	46.197	5	75	90	58
	1712	46.224	8	77	87	61
	1713	46.251	5	75	87	57
	1714	46.278	8	64	86	60
	1715	46.305	9	73	93	70
	1716	46.332	9	71	87	53
	1717	46.359	6	61	79	57
	1718	46.386	10	61	104	65
	1719	46.413	14	73	78	55
	1720	46.44	6	75	74	61
	1721	46.467	4	77	68	68
	1722	46.494	6	56	72	65
	1723	46.521	10	55	84	66
	1724	46.548	7	63	81	63
	1725	46.575	4	54	78	65
	1726	46.602	4	75	82	63
	1727	46.629	12	66	90	40
	1728	46.656	10	70	78	57
	1729	46.683	12	79	98	60
	1730	46.71	11	78	70	64
	1731	46.737	7	62	76	48
	1732	46.764	7	73	93	63
	1733	46.791	8	86	79	66
	1734	46.818	4	63	89	50
	1735	46.845	4	65	81	63
	1736	46.872	5	64	78	57
	1737	46.899	7	56	84	58
	1738	46.926	5	81	88	50
	1739	46.953	10	61	68	55
	1740	46.98	4	61	93	52
	1741	47.007	8	65	86	65
	1742	47.034	4	61	80	70
	1743	47.061	7	64	90	63
	1744	47.088	9	57	74	65
	1745	47.115	9	60	69	68
	1746	47.142	10	67	67	64
	1747	47.169	3	64	87	59
	1748	47.196	9	79	88	49
	1749	47.223	9	59	84	51
	1750	47.25	11	66	77	61
	1751	47.277	8	59	70	65
	1752	47.304	6	60	89	61
	1753	47.331	7	72	67	47
	1754	47.358	7	58	78	60
	1755	47.385	9	69	65	56
	1756	47.412	8	70	89	45
	1757	47.439	4	60	80	49
	1758	47.466	8	60	70	59
	1759	47.493	8	48	82	52
	1760	47.52	6	63	71	51
	1761	47.547	7	67	89	65
	1762	47.574	8	73	70	67
	1763	47.601	7	54	79	52
	1764	47.628	10	57	79	62
	1765	47.655	6	58	63	65
	1766	47.682	5	69	83	62
	1767	47.709	3	64	67	43
	1768	47.736	7	52	75	57
	1769	47.763	5	47	79	74
	1770	47.79	4	65	75	56
	1771	47.817	7	55	84	50
	1772	47.844	8	64	72	54
	1773	47.871	7	62	65	68
	1774	47.898	11	69	55	45
	1775	47.925	10	86	79	57
	1776	47.952	6	62	65	55
	1777	47.979	6	77	86	48
	1778	48.006	7	55	84	61
	1779	48.033	5	38	78	54
	1780	48.06	6	66	81	62
	1781	48.087	9	61	63	60
	1782	48.114	7	65	93	50
	1783	48.141	10	65	63	47
	1784	48.168	6	67	68	51
	1785	48.195	5	51	76	54
	1786	48.222	2	60	67	43
	1787	48.249	9	58	72	59
	1788	48.276	6	50	70	61
	1789	48.303	5	54	73	57
	1790	48.33	11	63	62	72
	1791	48.357	5	54	84	62
	1792	48.384	3	89	79	52
	1793	48.411	7	61	67	48
	1794	48.438	3	50	58	45
	1795	48.465	6	55	73	52
	1796	48.492	5	72	80	44
	1797	48.519	7	57	80	56
	1798	48.546	13	51	70	61
	1799	48.573	8	67	68	45
	1800	48.6	9	63	83	55
	1801	48.627	13	63	71	53
	1802	48.654	6	56	64	44
	1803	48.681	8	58	64	46
	1804	48.708	7	56	64	61
	1805	48.735	6	47	67	56
	1806	48.762	7	63	82	46
	1807	48.789	6	56	63	55
	1808	48.816	10	76	55	57
	1809	48.843	6	61	60	46
	1810	48.87	2	68	59	49
	1811	48.897	7	46	59	45
	1812	48.924	6	58	72	57
	1813	48.951	6	65	75	51
	1814	48.978	10	69	72	57
	1815	49.005	10	56	59	59
	1816	49.032	6	69	58	50
	1817	49.059	5	54	74	58
	1818	49.086	6	53	67	67
	1819	49.113	9	60	75	42
	1820	49.14	4	76	89	50
	1821	49.167	8	61	56	57
	1822	49.194	6	64	66	45
	1823	49.221	9	59	71	53
	1824	49.248	2	54	63	50
	1825	49.275	14	61	69	46
	1826	49.302	14	61	80	52
	1827	49.329	6	52	71	47
	1828	49.356	3	55	82	59
	1829	49.383	8	60	74	56
	1830	49.41	6	59	55	53
	1831	49.437	5	50	63	46
	1832	49.464	7	58	63	52
	1833	49.491	9	64	59	45
	1834	49.518	6	58	48	42
	1835	49.545	6	57	50	56
	1836	49.572	13	60	63	57
	1837	49.599	12	47	70	55
	1838	49.626	5	53	53	48
	1839	49.653	4	54	69	39
	1840	49.68	8	59	74	58
	1841	49.707	3	68	60	56
	1842	49.734	6	71	67	55
	1843	49.761	5	53	68	46
	1844	49.788	12	54	61	54
	1845	49.815	5	54	69	61
	1846	49.842	3	63	62	56
	1847	49.869	6	60	47	46
	1848	49.896	11	54	64	51
	1849	49.923	5	48	50	52
	1850	49.95	4	60	62	46
	1851	49.977	5	50	71	57
	1852	50.004	12	60	61	47
	1853	50.031	10	67	65	41
	1854	50.058	6	50	73	63
	1855	50.085	9	75	74	53
	1856	50.112	8	47	64	65
	1857	50.139	4	53	59	47
	1858	50.166	7	57	60	42
	1859	50.193	7	53	55	48
	1860	50.22	8	58	50	52
	1861	50.247	6	64	79	50
	1862	50.274	7	47	47	57
	1863	50.301	12	57	52	52
	1864	50.328	3	47	73	47
	1865	50.355	3	58	58	37
	1866	50.382	8	55	66	55
	1867	50.409	10	51	70	48
	1868	50.436	9	51	78	66
	1869	50.463	4	53	71	58
	1870	50.49	3	58	64	64
	1871	50.517	7	35	61	30
	1872	50.544	8	47	66	52
	1873	50.571	8	58	47	49
	1874	50.598	5	62	61	59
	1875	50.625	4	64	55	44
	1876	50.652	6	61	66	45
	1877	50.679	8	57	56	37
	1878	50.706	5	42	51	66
	1879	50.733	8	39	59	56
	1880	50.76	7	54	65	44
	1881	50.787	7	43	60	43
	1882	50.814	11	33	63	47
	1883	50.841	6	58	52	48
	1884	50.868	6	52	52	58
	1885	50.895	10	49	55	44
	1886	50.922	8	43	54	56
	1887	50.949	4	48	48	48
	1888	50.976	5	57	58	52
	1889	51.003	9	61	54	40
	1890	51.03	8	51	63	36
	1891	51.057	9	58	68	33
	1892	51.084	12	58	55	39
	1893	51.111	6	52	59	48
	1894	51.138	10	58	68	54
	1895	51.165	11	45	50	50
	1896	51.192	10	48	59	49
	1897	51.219	3	44	54	50
	1898	51.246	6	40	50	56
	1899	51.273	6	54	47	47
	1900	51.3	9	54	51	51
	1901	51.327	8	43	57	48
	1902	51.354	9	46	53	52
	1903	51.381	5	54	66	49
	1904	51.408	8	49	65	34
	1905	51.435	6	45	50	45
	1906	51.462	7	49	58	50
	1907	51.489	3	47	60	48
	1908	51.516	6	55	54	54
	1909	51.543	10	51	60	56
	1910	51.57	9	51	61	44
	1911	51.597	6	42	53	46
	1912	51.624	10	56	59	40
	1913	51.651	4	42	50	54
	1914	51.678	3	53	50	50
	1915	51.705	8	44	60	46
	1916	51.732	5	50	53	51
	1917	51.759	6	45	57	43
	1918	51.786	6	44	47	37
	1919	51.813	8	50	60	40
	1920	51.84	6	44	58	48
	1921	51.867	9	49	56	46
	1922	51.894	10	40	42	46
	1923	51.921	10	37	49	30
	1924	51.948	5	64	57	39
	1925	51.975	7	51	66	51
	1926	52.002	5	53	54	38
	1927	52.029	8	46	59	43
	1928	52.056	7	45	46	38
	1929	52.083	7	45	57	40
	1930	52.11	11	45	50	32
	1931	52.137	5	40	51	32
	1932	52.164	6	42	41	48
	1933	52.191	8	45	46	38
	1934	52.218	4	45	45	36
	1935	52.245	12	47	39	37
	1936	52.272	7	48	55	34
	1937	52.299	5	42	48	45
	1938	52.326	9	54	54	47
	1939	52.353	3	55	50	34
	1940	52.38	5	32	48	43
	1941	52.407	3	55	35	53
	1942	52.434	5	41	52	37
	1943	52.461	11	43	47	42
	1944	52.488	7	43	40	37
	1945	52.515	4	44	55	30
	1946	52.542	14	49	46	38
	1947	52.569	6	33	50	30
	1948	52.596	6	37	49	52
	1949	52.623	9	47	52	44
	1950	52.65	0	61	45	44
	1951	52.677	6	51	56	53
	1952	52.704	6	46	38	33
	1953	52.731	8	28	54	40
	1954	52.758	4	44	56	41
	1955	52.785	11	36	56	35
	1956	52.812	5	48	54	42
	1957	52.839	9	38	55	50
	1958	52.866	5	52	52	46
	1959	52.893	6	40	47	41
	1960	52.92	7	42	53	41
	1961	52.947	9	44	44	44
	1962	52.974	5	49	54	61
	1963	53.001	4	54	54	41
	1964	53.028	8	41	57	37
	1965	53.055	9	41	50	51
	1966	53.082	8	47	53	43
	1967	53.109	7	53	41	34
	1968	53.136	7	45	41	43
	1969	53.163	10	43	54	46
	1970	53.19	8	52	51	47
	1971	53.217	3	50	35	41
	1972	53.244	5	47	43	42
	1973	53.271	7	45	46	46
	1974	53.298	5	43	50	38
	1975	53.325	6	41	47	45
	1976	53.352	5	41	45	38
	1977	53.379	4	30	42	50
	1978	53.406	5	41	60	57
	1979	53.433	16	38	49	34
	1980	53.46	1	44	52	53
	1981	53.487	7	39	42	36
	1982	53.514	10	41	43	38
	1983	53.541	7	58	61	42
	1984	53.568	5	46	46	42
	1985	53.595	4	48	48	45
	1986	53.622	8	41	65	51
	1987	53.649	5	51	41	49
	1988	53.676	9	37	50	44
	1989	53.703	8	46	35	47
	1990	53.73	6	45	56	30
	1991	53.757	6	48	49	46
	1992	53.784	2	28	44	37
	1993	53.811	10	36	49	43
	1994	53.838	10	47	48	38
	1995	53.865	7	49	51	33
	1996	53.892	5	40	52	40
	1997	53.919	3	33	47	33
	1998	53.946	2	51	51	41
[truncated: 2,098 more rows]

## Sheet: Fig.2f
Fig.2f
	Chan	Time (ns)	IRF	Stem I	Apo	Complex
	1	0.027	0	0	0	0
	2	0.054	0	0	0	0
	3	0.081	0	0	0	0
	4	0.108	0	0	0	0
	5	0.135	0	0	0	0
	6	0.162	0	0	0	0
	7	0.189	0	0	0	0
	8	0.216	0	0	0	0
	9	0.243	0	0	0	0
	10	0.27	0	0	0	0
	11	0.297	0	0	0	0
	12	0.324	0	0	0	0
	13	0.351	0	0	0	0
	14	0.378	0	0	0	0
	15	0.405	0	0	0	0
	16	0.432	0	0	0	0
	17	0.459	0	0	0	0
	18	0.486	0	0	0	0
	19	0.513	0	0	0	0
	20	0.54	0	0	0	0
	21	0.567	0	0	0	0
	22	0.594	0	0	0	0
	23	0.621	0	0	0	0
	24	0.648	0	0	0	0
	25	0.675	0	0	0	0
	26	0.702	0	0	0	0
	27	0.729	0	0	0	0
	28	0.756	0	0	0	0
	29	0.783	0	0	0	0
	30	0.81	0	0	0	0
	31	0.837	0	0	0	0
	32	0.864	0	0	0	0
	33	0.891	0	0	0	0
	34	0.918	0	0	0	0
	35	0.945	0	0	0	0
	36	0.972	0	0	0	0
	37	0.999	0	0	0	0
	38	1.026	0	0	0	0
	39	1.053	0	0	0	0
	40	1.08	0	0	0	0
	41	1.107	0	0	0	0
	42	1.134	0	0	0	0
	43	1.161	0	0	0	0
	44	1.188	0	0	0	0
	45	1.215	0	0	0	0
	46	1.242	0	0	0	0
	47	1.269	0	0	0	0
	48	1.296	0	0	0	0
	49	1.323	0	0	0	0
	50	1.35	0	0	0	0
	51	1.377	0	0	0	0
	52	1.404	0	0	0	0
	53	1.431	0	0	0	0
	54	1.458	0	0	0	0
	55	1.485	0	0	0	0
	56	1.512	0	0	0	0
	57	1.539	0	0	0	0
	58	1.566	0	0	0	0
	59	1.593	0	0	0	0
	60	1.62	0	0	0	0
	61	1.647	0	0	0	0
	62	1.674	0	0	0	0
	63	1.701	0	0	0	0
	64	1.728	0	0	0	0
	65	1.755	0	0	0	0
	66	1.782	0	0	0	0
	67	1.809	0	0	0	0
	68	1.836	0	0	0	0
	69	1.863	0	0	0	0
	70	1.89	0	0	0	0
	71	1.917	0	0	0	0
	72	1.944	0	0	0	0
	73	1.971	0	0	0	0
	74	1.998	0	0	0	0
	75	2.025	0	0	0	0
	76	2.052	0	0	0	0
	77	2.079	0	0	0	0
	78	2.106	0	0	0	0
	79	2.133	0	0	0	0
	80	2.16	0	0	0	0
	81	2.187	0	0	0	0
	82	2.214	0	0	0	0
	83	2.241	0	0	0	0
	84	2.268	0	0	0	0
	85	2.295	0	0	0	0
	86	2.322	0	0	0	0
	87	2.349	0	0	0	0
	88	2.376	0	0	0	0
	89	2.403	0	0	0	0
	90	2.43	0	0	0	0
	91	2.457	0	0	0	0
	92	2.484	0	0	0	0
	93	2.511	0	0	0	0
	94	2.538	0	0	0	0
	95	2.565	0	0	0	0
	96	2.592	0	0	0	0
	97	2.619	0	0	0	0
	98	2.646	0	0	0	0
	99	2.673	0	0	0	0
	100	2.7	0	0	0	0
	101	2.727	0	0	0	0
	102	2.754	0	0	0	0
	103	2.781	0	0	0	0
	104	2.808	0	0	0	0
	105	2.835	0	0	0	0
	106	2.862	0	0	0	0
	107	2.889	0	0	0	0
	108	2.916	0	0	0	0
	109	2.943	0	0	0	0
	110	2.97	0	0	0	0
	111	2.997	0	0	0	0
	112	3.024	0	0	0	0
	113	3.051	0	0	0	0
	114	3.078	0	0	0	0
	115	3.105	0	0	0	0
	116	3.132	0	0	0	0
	117	3.159	0	0	0	0
	118	3.186	0	0	0	0
	119	3.213	0	0	0	0
	120	3.24	0	0	0	0
	121	3.267	0	0	0	0
	122	3.294	0	0	0	0
	123	3.321	0	0	0	0
	124	3.348	0	0	0	0
	125	3.375	0	0	0	0
	126	3.402	0	0	0	0
	127	3.429	0	0	0	0
	128	3.456	0	0	0	0
	129	3.483	0	0	0	0
	130	3.51	0	0	0	0
	131	3.537	0	0	0	0
	132	3.564	0	0	0	0
	133	3.591	0	0	0	0
	134	3.618	0	0	0	0
	135	3.645	0	0	0	0
	136	3.672	0	0	0	0
	137	3.699	0	0	0	0
	138	3.726	0	0	0	0
	139	3.753	0	0	0	0
	140	3.78	0	0	0	0
	141	3.807	0	0	0	0
	142	3.834	0	0	0	0
	143	3.861	0	0	0	0
	144	3.888	0	0	0	0
	145	3.915	0	0	0	0
	146	3.942	0	0	0	0
	147	3.969	0	0	0	0
	148	3.996	0	0	0	0
	149	4.023	0	0	0	0
	150	4.05	0	0	0	0
	151	4.077	0	0	0	0
	152	4.104	0	0	0	0
	153	4.131	0	0	0	0
	154	4.158	0	0	0	0
	155	4.185	0	0	0	0
	156	4.212	0	0	0	0
	157	4.239	0	0	0	0
	158	4.266	0	0	0	0
	159	4.293	0	0	0	0
	160	4.32	0	0	0	0
	161	4.347	0	0	0	0
	162	4.374	0	0	0	0
	163	4.401	0	0	0	0
	164	4.428	0	0	0	0
	165	4.455	0	0	0	0
	166	4.482	0	0	0	0
	167	4.509	0	0	0	0
	168	4.536	0	0	0	0
	169	4.563	0	0	0	0
	170	4.59	0	0	0	0
	171	4.617	0	0	0	0
	172	4.644	0	0	0	0
	173	4.671	0	0	0	0
	174	4.698	0	0	0	0
	175	4.725	0	0	0	0
	176	4.752	0	0	0	0
	177	4.779	0	0	0	0
	178	4.806	0	0	0	0
	179	4.833	0	0	0	0
	180	4.86	0	0	0	0
	181	4.887	0	0	0	0
	182	4.914	0	0	0	0
	183	4.941	0	0	0	0
	184	4.968	0	0	0	0
	185	4.995	0	0	0	0
	186	5.022	0	0	0	0
	187	5.049	0	0	0	0
	188	5.076	0	0	0	0
	189	5.103	0	0	0	0
	190	5.13	0	0	0	0
	191	5.157	0	0	0	0
	192	5.184	0	0	0	0
	193	5.211	0	0	0	0
	194	5.238	0	0	0	0
	195	5.265	0	0	0	0
	196	5.292	0	0	0	0
	197	5.319	0	0	0	0
	198	5.346	0	0	0	0
	199	5.373	0	0	0	0
	200	5.4	0	0	0	0
	201	5.427	0	0	0	0
	202	5.454	8	22	13	41
	203	5.481	4	17	24	35
	204	5.508	5	20	20	38
	205	5.535	8	23	25	33
	206	5.562	14	27	24	43
	207	5.589	9	22	13	32
	208	5.616	4	21	13	38
	209	5.643	7	20	17	32
	210	5.67	8	23	19	29
	211	5.697	6	15	23	45
	212	5.724	5	20	20	39
	213	5.751	6	20	24	46
	214	5.778	5	23	21	34
	215	5.805	7	20	24	32
	216	5.832	7	12	16	34
	217	5.859	9	18	17	38
	218	5.886	10	24	13	29
	219	5.913	4	23	16	32
	220	5.94	10	22	22	37
	221	5.967	3	31	15	34
	222	5.994	8	22	20	41
	223	6.021	6	19	21	36
	224	6.048	9	24	16	30
	225	6.075	4	21	15	34
	226	6.102	6	20	32	34
	227	6.129	7	25	15	25
	228	6.156	4	25	19	38
	229	6.183	6	18	22	40
	230	6.21	3	25	18	30
	231	6.237	5	16	24	32
	232	6.264	4	23	19	44
	233	6.291	8	17	21	40
	234	6.318	9	20	23	37
	235	6.345	7	27	16	29
	236	6.372	11	11	26	27
	237	6.399	10	24	9	44
	238	6.426	5	19	13	43
	239	6.453	14	14	17	31
	240	6.48	5	21	26	34
	241	6.507	4	19	20	26
	242	6.534	6	25	22	33
	243	6.561	7	23	12	33
	244	6.588	4	28	18	34
	245	6.615	10	30	14	34
	246	6.642	5	22	14	25
	247	6.669	7	22	15	38
	248	6.696	5	13	24	31
	249	6.723	9	16	13	41
	250	6.75	8	24	22	37
	251	6.777	8	28	18	40
	252	6.804	7	25	18	33
	253	6.831	11	18	17	30
	254	6.858	4	25	15	29
	255	6.885	12	27	15	37
	256	6.912	6	24	14	33
	257	6.939	4	22	19	29
	258	6.966	4	24	12	26
	259	6.993	7	20	19	35
	260	7.02	6	23	23	35
	261	7.047	7	24	19	40
	262	7.074	4	24	16	32
	263	7.101	6	29	19	44
	264	7.128	6	27	24	37
	265	7.155	2	22	19	27
	266	7.182	4	30	25	30
	267	7.209	5	28	30	28
	268	7.236	7	23	18	37
	269	7.263	6	22	12	33
	270	7.29	8	27	9	26
	271	7.317	7	24	18	39
	272	7.344	4	24	16	26
	273	7.371	11	19	16	34
	274	7.398	6	26	27	51
	275	7.425	4	22	20	34
	276	7.452	5	19	20	36
	277	7.479	6	21	13	36
	278	7.506	3	23	21	31
	279	7.533	13	14	20	30
	280	7.56	2	17	14	37
	281	7.587	6	16	20	33
	282	7.614	10	20	19	38
	283	7.641	8	26	22	22
	284	7.668	5	22	23	36
	285	7.695	10	18	17	28
	286	7.722	12	32	22	22
	287	7.749	6	23	17	37
	288	7.776	11	24	26	39
	289	7.803	7	25	21	38
	290	7.83	5	18	22	40
	291	7.857	5	23	14	38
	292	7.884	5	18	24	29
	293	7.911	6	26	17	36
	294	7.938	12	21	27	35
	295	7.965	5	16	18	36
	296	7.992	5	20	20	31
	297	8.019	5	31	18	38
	298	8.046	8	24	15	26
	299	8.073	8	23	20	26
	300	8.1	6	23	16	31
	301	8.127	4	16	23	41
	302	8.154	7	23	17	46
	303	8.181	10	18	22	42
	304	8.208	5	28	23	37
	305	8.235	6	20	15	28
	306	8.262	9	15	18	33
	307	8.289	7	17	16	34
	308	8.316	7	17	21	42
	309	8.343	6	24	22	36
	310	8.37	3	19	18	38
	311	8.397	3	24	26	35
	312	8.424	7	23	22	35
	313	8.451	10	17	18	35
	314	8.478	5	22	17	40
	315	8.505	4	27	16	29
	316	8.532	7	20	20	48
	317	8.559	6	20	18	34
	318	8.586	6	20	13	42
	319	8.613	4	21	24	38
	320	8.64	4	22	20	23
	321	8.667	9	19	21	39
	322	8.694	6	20	23	37
	323	8.721	8	19	16	28
	324	8.748	14	16	19	43
	325	8.775	2	31	20	37
	326	8.802	13	16	19	40
	327	8.829	2	13	16	37
	328	8.856	6	26	16	29
	329	8.883	7	17	16	31
	330	8.91	9	20	15	35
	331	8.937	6	20	21	42
	332	8.964	9	24	22	40
	333	8.991	8	19	27	53
	334	9.018	6	25	20	36
	335	9.045	4	33	20	40
	336	9.072	6	26	18	31
	337	9.099	8	19	25	40
	338	9.126	7	21	21	38
	339	9.153	8	22	23	37
	340	9.18	6	27	25	31
	341	9.207	8	22	17	33
	342	9.234	8	28	26	39
	343	9.261	3	31	20	36
	344	9.288	9	18	21	36
	345	9.315	9	26	16	40
	346	9.342	10	16	19	41
	347	9.369	6	16	15	45
	348	9.396	9	20	19	38
	349	9.423	12	26	24	46
	350	9.45	16	18	20	41
	351	9.477	6	28	17	36
	352	9.504	15	17	17	39
	353	9.531	12	17	32	44
	354	9.558	7	21	23	34
	355	9.585	8	30	25	50
	356	9.612	12	28	20	39
	357	9.639	15	28	23	39
	358	9.666	12	22	24	53
	359	9.693	12	27	27	49
	360	9.72	20	25	30	40
	361	9.747	15	34	23	44
	362	9.774	15	30	24	34
	363	9.801	16	23	29	39
	364	9.828	19	25	23	39
	365	9.855	13	29	30	50
	366	9.882	21	27	30	50
	367	9.909	20	26	32	45
	368	9.936	17	32	30	45
	369	9.963	25	26	28	49
	370	9.99	28	25	25	44
	371	10.017	18	24	31	55
	372	10.044	14	28	38	52
	373	10.071	17	40	26	52
	374	10.098	18	29	28	46
	375	10.125	21	28	38	50
	376	10.152	21	35	39	51
	377	10.179	24	42	31	61
	378	10.206	20	45	39	47
	379	10.233	17	25	37	58
	380	10.26	27	33	33	49
	381	10.287	21	39	32	47
	382	10.314	21	33	39	50
	383	10.341	20	47	36	54
	384	10.368	27	36	34	51
	385	10.395	24	40	26	52
	386	10.422	18	44	42	63
	387	10.449	31	25	50	58
	388	10.476	25	31	31	55
	389	10.503	19	44	39	51
	390	10.53	21	45	49	62
	391	10.557	13	43	31	67
	392	10.584	25	34	25	61
	393	10.611	27	39	42	59
	394	10.638	35	44	38	69
	395	10.665	31	46	59	72
	396	10.692	26	44	37	73
	397	10.719	32	26	55	67
	398	10.746	20	51	45	51
	399	10.773	37	43	40	55
	400	10.8	29	45	45	67
	401	10.827	28	46	51	54
	402	10.854	42	45	64	76
	403	10.881	54	48	43	82
	404	10.908	44	50	63	84
	405	10.935	33	50	59	96
	406	10.962	51	53	65	84
	407	10.989	51	57	61	95
	408	11.016	63	56	57	94
	409	11.043	76	46	65	92
	410	11.07	66	60	62	94
	411	11.097	68	73	54	106
	412	11.124	91	71	82	101
	413	11.151	62	60	84	116
	414	11.178	69	76	97	118
	415	11.205	101	75	87	135
	416	11.232	111	109	79	123
	417	11.259	111	87	101	148
	418	11.286	137	68	104	158
	419	11.313	140	99	127	200
	420	11.34	138	114	141	179
	421	11.367	181	115	155	193
	422	11.394	169	93	167	251
	423	11.421	205	136	190	247
	424	11.448	253	139	201	322
	425	11.475	281	175	236	318
	426	11.502	299	171	259	400
	427	11.529	352	195	301	457
	428	11.556	465	201	353	485
	429	11.583	464	250	392	516
	430	11.61	577	253	477	644
	431	11.637	604	287	496	716
	432	11.664	741	346	599	903
	433	11.691	832	392	634	879
	434	11.718	951	439	680	1053
	435	11.745	1084	502	774	1176
	436	11.772	1200	556	948	1418
	437	11.799	1435	641	1032	1472
	438	11.826	1566	674	1168	1681
	439	11.853	1761	768	1253	1847
	440	11.88	2042	908	1390	1985
	441	11.907	2230	1014	1589	2196
	442	11.934	2513	1145	1695	2338
	443	11.961	2677	1287	1865	2544
	444	11.988	2915	1426	2068	2867
	445	12.015	3191	1537	2219	2978
	446	12.042	3518	1653	2399	3308
	447	12.069	3783	1893	2668	3610
	448	12.096	4189	1998	2864	3810
	449	12.123	4387	2309	3070	4167
	450	12.15	4624	2441	3314	4362
	451	12.177	5101	2672	3539	4580
	452	12.204	5389	2861	3799	4965
	453	12.231	5744	3226	4083	5188
	454	12.258	6055	3334	4278	5516
	455	12.285	6501	3702	4564	5702
	456	12.312	6741	3930	4884	6106
	457	12.339	7210	4161	5161	6361
	458	12.366	7470	4562	5454	6603
	459	12.393	7831	4688	5727	6910
	460	12.42	8084	5090	5837	7135
	461	12.447	8405	5421	6200	7471
	462	12.474	8678	5734	6415	7866
	463	12.501	8751	6050	6691	7820
	464	12.528	9147	6200	6888	8372
	465	12.555	9458	6510	7115	8582
	466	12.582	9652	6948	7622	8660
	467	12.609	9760	7077	7771	8991
	468	12.636	9667	7210	7956	9211
	469	12.663	9975	7575	8258	9230
	470	12.69	10000	7944	8434	9583
	471	12.717	9834	8346	8567	9864
	472	12.744	9905	8376	8613	9831
	473	12.771	9969	8521	8965	9701
	474	12.798	9781	8937	9216	9826
	475	12.825	9552	8989	9231	9988
	476	12.852	9607	9160	9373	10000
	477	12.879	9434	9387	9349	9900
	478	12.906	9331	9316	9390	9865
	479	12.933	8977	9535	9729	9753
	480	12.96	8853	9582	9792	9901
	481	12.987	8551	9727	9720	9986
	482	13.014	8216	9713	9659	9861
	483	13.041	8109	9753	9797	9805
	484	13.068	7845	9768	9834	9661
	485	13.095	7589	9967	10000	9568
	486	13.122	7123	9847	9769	9569
	487	13.149	6929	10000	9748	9579
	488	13.176	6466	9935	9818	9310
	489	13.203	6192	9748	9855	9305
	490	13.23	5831	9650	9732	9025
	491	13.257	5722	9675	9556	9091
	492	13.284	5374	9567	9603	8764
	493	13.311	5129	9555	9438	8436
	494	13.338	4806	9251	9212	8438
	495	13.365	4617	9583	9277	8322
	496	13.392	4248	9257	9123	8078
	497	13.419	4077	9040	8972	8068
	498	13.446	3989	8954	9112	7725
	499	13.473	3759	8793	8864	7610
	500	13.5	3431	8746	8905	7496
	501	13.527	3270	8796	8557	7255
	502	13.554	3108	8575	8481	7147
	503	13.581	2913	8614	8336	7084
	504	13.608	2708	8584	8287	6734
	505	13.635	2601	8375	8466	6679
	506	13.662	2313	8087	8247	6480
	507	13.689	2309	7957	8156	6515
	508	13.716	2182	7803	7955	6314
	509	13.743	2014	8013	7639	6116
	510	13.77	1922	7764	7720	6051
	511	13.797	1811	7582	7599	5891
	512	13.824	1714	7506	7391	5674
	513	13.851	1499	7408	7170	5627
	514	13.878	1445	7362	7286	5589
	515	13.905	1444	7499	7084	5343
	516	13.932	1318	7224	7145	5178
	517	13.959	1227	7214	6958	5094
	518	13.986	1141	7106	6970	5026
	519	14.013	1121	6992	6806	4952
	520	14.04	981	6860	6697	4848
	521	14.067	1059	6826	6605	4712
	522	14.094	918	6718	6421	4679
	523	14.121	864	6531	6426	4505
	524	14.148	854	6527	6196	4474
	525	14.175	793	6467	6175	4386
	526	14.202	733	6466	6192	4299
	527	14.229	698	6325	6056	4276
	528	14.256	667	6388	5914	4109
	529	14.283	654	6141	5884	4069
	530	14.31	638	6173	5931	3952
	531	14.337	640	6136	5835	4096
	532	14.364	552	6047	5640	3919
	533	14.391	515	5987	5706	3795
	534	14.418	553	5885	5599	3726
	535	14.445	533	5886	5336	3686
	536	14.472	517	5901	5592	3634
	537	14.499	490	5953	5411	3671
	538	14.526	466	5763	5307	3592
	539	14.553	493	5582	5150	3539
	540	14.58	459	5541	5277	3463
	541	14.607	450	5591	5109	3326
	542	14.634	438	5647	5071	3359
	543	14.661	421	5374	5154	3390
	544	14.688	418	5391	4977	3267
	545	14.715	385	5434	5069	3312
	546	14.742	400	5413	5018	3197
	547	14.769	420	5254	4957	3181
	548	14.796	397	5325	4958	3189
	549	14.823	371	5207	4735	3224
	550	14.85	393	5123	4848	3133
	551	14.877	392	5145	4733	3092
	552	14.904	392	5125	4803	3086
	553	14.931	383	5188	4653	3032
	554	14.958	397	5039	4712	2969
	555	14.985	373	5121	4560	3026
	556	15.012	370	5158	4561	2883
	557	15.039	389	4959	4538	2955
	558	15.066	378	4959	4434	2850
	559	15.093	383	4928	4449	2852
	560	15.12	391	4953	4458	2880
	561	15.147	350	4969	4399	2798
	562	15.174	378	4876	4372	2807
	563	15.201	373	4863	4348	2728
	564	15.228	392	4725	4382	2744
	565	15.255	386	4820	4379	2722
	566	15.282	378	4818	4278	2710
	567	15.309	327	4569	4217	2633
	568	15.336	363	4764	4371	2694
	569	15.363	382	4663	4291	2670
	570	15.39	378	4785	4189	2610
	571	15.417	325	4594	4192	2657
	572	15.444	381	4481	4145	2652
	573	15.471	337	4612	4165	2533
	574	15.498	360	4524	4048	2576
	575	15.525	341	4472	4156	2548
	576	15.552	340	4363	4056	2536
	577	15.579	336	4442	4037	2482
	578	15.606	343	4448	3917	2406
	579	15.633	319	4452	3980	2474
	580	15.66	318	4432	3924	2324
	581	15.687	361	4441	4013	2394
	582	15.714	298	4238	3870	2360
	583	15.741	306	4324	3920	2336
	584	15.768	332	4292	3862	2311
	585	15.795	320	4169	3904	2379
	586	15.822	319	4302	3934	2440
	587	15.849	295	4239	3836	2347
	588	15.876	302	4253	3763	2319
	589	15.903	308	4206	3918	2384
	590	15.93	328	4200	3625	2296
	591	15.957	286	4201	3910	2318
	592	15.984	274	4194	3756	2292
	593	16.011	277	4169	3598	2228
	594	16.038	245	4110	3667	2289
	595	16.065	272	4225	3572	2271
	596	16.092	278	4118	3684	2185
	597	16.119	271	4057	3556	2254
	598	16.146	252	4038	3615	2222
	599	16.173	243	4083	3615	2182
	600	16.2	247	4118	3555	2173
	601	16.227	237	3951	3500	2191
	602	16.254	226	3989	3464	2151
	603	16.281	203	3978	3475	2155
	604	16.308	216	3950	3513	2108
	605	16.335	206	3856	3522	2063
	606	16.362	217	3926	3422	2093
	607	16.389	233	3887	3455	1993
	608	16.416	219	3806	3366	2002
	609	16.443	188	3828	3396	2043
	610	16.47	203	3865	3325	2061
	611	16.497	165	3798	3443	2004
	612	16.524	192	3701	3281	2011
	613	16.551	188	3746	3301	2034
	614	16.578	176	3639	3284	2030
	615	16.605	182	3636	3242	1981
	616	16.632	174	3558	3275	1980
	617	16.659	177	3635	3401	1939
	618	16.686	166	3734	3268	1992
	619	16.713	166	3619	3277	1901
	620	16.74	161	3653	3167	1902
	621	16.767	130	3624	3253	1873
	622	16.794	155	3642	3103	1849
	623	16.821	131	3579	3164	1848
	624	16.848	137	3447	3219	1764
	625	16.875	136	3456	3179	1835
	626	16.902	142	3462	3145	1719
	627	16.929	129	3446	3026	1794
	628	16.956	98	3392	3172	1682
	629	16.983	112	3419	3121	1702
	630	17.01	122	3413	3061	1757
	631	17.037	106	3377	3106	1798
	632	17.064	116	3274	3035	1784
	633	17.091	91	3409	2954	1771
	634	17.118	108	3347	2857	1680
	635	17.145	90	3242	2953	1616
	636	17.172	96	3224	2924	1668
	637	17.199	99	3212	2941	1665
	638	17.226	90	3274	3009	1662
	639	17.253	88	3242	2922	1658
	640	17.28	91	3252	2857	1556
	641	17.307	98	3304	2817	1610
	642	17.334	76	3209	2791	1656
	643	17.361	83	3190	2867	1551
	644	17.388	104	3181	2830	1577
	645	17.415	79	3228	2850	1691
	646	17.442	71	3039	2745	1593
	647	17.469	87	3171	2792	1629
	648	17.496	77	3042	2738	1543
	649	17.523	81	3191	2805	1524
	650	17.55	79	3156	2776	1543
	651	17.577	82	3045	2867	1622
	652	17.604	71	3083	2867	1504
	653	17.631	85	3018	2826	1458
	654	17.658	85	2959	2759	1475
	655	17.685	68	3050	2793	1519
	656	17.712	57	3000	2670	1485
	657	17.739	59	3066	2667	1522
	658	17.766	46	3116	2724	1479
	659	17.793	59	3057	2584	1509
	660	17.82	53	2907	2580	1509
	661	17.847	86	3038	2683	1436
	662	17.874	76	3023	2578	1434
	663	17.901	68	2922	2650	1431
	664	17.928	67	2900	2565	1397
	665	17.955	72	3000	2573	1481
	666	17.982	54	2908	2529	1425
	667	18.009	54	2844	2545	1388
	668	18.036	64	2829	2499	1349
	669	18.063	63	2818	2412	1446
	670	18.09	60	2783	2458	1408
	671	18.117	69	2839	2563	1409
	672	18.144	50	2780	2399	1377
	673	18.171	65	2823	2458	1367
	674	18.198	46	2787	2518	1332
	675	18.225	50	2793	2442	1394
	676	18.252	50	2762	2531	1368
	677	18.279	44	2724	2462	1328
	678	18.306	57	2742	2347	1321
	679	18.333	54	2605	2356	1314
	680	18.36	64	2665	2380	1251
	681	18.387	41	2746	2308	1305
	682	18.414	46	2670	2361	1268
	683	18.441	56	2648	2393	1278
	684	18.468	59	2709	2402	1281
	685	18.495	59	2628	2300	1295
	686	18.522	63	2625	2307	1275
	687	18.549	64	2488	2252	1235
	688	18.576	47	2599	2333	1315
	689	18.603	54	2583	2186	1230
	690	18.63	45	2526	2258	1294
	691	18.657	54	2566	2219	1306
	692	18.684	40	2579	2272	1220
	693	18.711	53	2665	2357	1250
	694	18.738	59	2421	2289	1289
	695	18.765	51	2512	2191	1237
	696	18.792	52	2510	2249	1258
	697	18.819	37	2621	2244	1207
	698	18.846	41	2480	2316	1218
	699	18.873	50	2430	2160	1171
	700	18.9	31	2418	2098	1242
	701	18.927	36	2475	2241	1159
	702	18.954	35	2406	2267	1186
	703	18.981	38	2410	2242	1175
	704	19.008	52	2402	2174	1208
	705	19.035	44	2506	2166	1188
	706	19.062	49	2418	2123	1174
	707	19.089	34	2392	2261	1201
	708	19.116	37	2444	2122	1188
	709	19.143	33	2398	2066	1093
	710	19.17	37	2275	2050	1176
	711	19.197	42	2369	2116	1194
	712	19.224	42	2294	2084	1127
	713	19.251	34	2400	2100	1104
	714	19.278	44	2386	2107	1137
	715	19.305	41	2548	2088	1102
	716	19.332	36	2285	2105	1110
	717	19.359	42	2337	2080	1091
	718	19.386	35	2384	2048	1127
	719	19.413	32	2286	2012	1090
	720	19.44	32	2213	2026	1122
	721	19.467	32	2309	2021	1036
	722	19.494	29	2202	2105	1061
	723	19.521	32	2248	1948	1080
	724	19.548	48	2172	1972	1099
	725	19.575	26	2245	2028	1099
	726	19.602	35	2208	1996	1048
	727	19.629	47	2248	1902	1064
	728	19.656	35	2204	1963	1081
	729	19.683	32	2206	1881	1038
	730	19.71	30	2268	1953	996
	731	19.737	27	2200	1951	1012
	732	19.764	20	2147	1928	1032
	733	19.791	27	2175	1871	1017
	734	19.818	38	2145	1922	979
	735	19.845	26	2073	1902	1055
	736	19.872	32	2125	1865	1026
	737	19.899	35	2098	1882	1071
	738	19.926	26	2160	1867	1030
	739	19.953	24	2103	1917	992
	740	19.98	25	2108	1946	949
	741	20.007	18	2055	1857	1022
	742	20.034	14	2088	1848	945
	743	20.061	29	2032	1875	1015
	744	20.088	35	2010	1675	922
	745	20.115	22	2061	1796	996
	746	20.142	16	2082	1805	962
	747	20.169	19	1989	1811	935
	748	20.196	23	2125	1802	999
	749	20.223	22	2016	1815	993
	750	20.25	19	2020	1755	963
	751	20.277	20	1999	1757	955
	752	20.304	21	2039	1796	959
	753	20.331	17	2028	1744	930
	754	20.358	19	1972	1851	884
	755	20.385	16	2026	1769	919
	756	20.412	15	1930	1814	957
	757	20.439	26	2027	1721	963
	758	20.466	14	1939	1729	897
	759	20.493	15	1954	1660	899
	760	20.52	10	1900	1742	931
	761	20.547	17	1920	1718	854
	762	20.574	21	1938	1690	882
	763	20.601	18	1989	1754	880
	764	20.628	17	1916	1704	903
	765	20.655	23	1928	1744	907
	766	20.682	11	1895	1720	898
	767	20.709	14	1900	1595	921
	768	20.736	13	1925	1777	941
	769	20.763	17	1891	1658	898
	770	20.79	13	1914	1628	903
	771	20.817	16	1826	1648	930
	772	20.844	9	1849	1662	824
	773	20.871	20	1774	1636	894
	774	20.898	16	1858	1607	819
	775	20.925	13	1856	1642	875
	776	20.952	14	1770	1738	818
	777	20.979	22	1828	1613	913
	778	21.006	14	1821	1560	837
	779	21.033	15	1834	1623	857
	780	21.06	6	1732	1728	792
	781	21.087	9	1738	1607	839
	782	21.114	17	1792	1610	838
	783	21.141	8	1765	1587	855
	784	21.168	15	1814	1550	880
	785	21.195	13	1771	1578	845
	786	21.222	22	1796	1639	839
	787	21.249	11	1770	1436	834
	788	21.276	10	1771	1566	799
	789	21.303	14	1736	1541	778
	790	21.33	9	1720	1528	797
	791	21.357	12	1673	1487	774
	792	21.384	10	1676	1466	766
	793	21.411	3	1679	1526	784
	794	21.438	11	1716	1537	775
	795	21.465	8	1674	1506	769
	796	21.492	8	1641	1453	819
	797	21.519	12	1635	1544	780
	798	21.546	11	1669	1529	822
	799	21.573	9	1694	1479	748
	800	21.6	10	1665	1478	775
	801	21.627	11	1679	1485	742
	802	21.654	10	1663	1451	794
	803	21.681	9	1610	1494	718
	804	21.708	15	1736	1498	759
	805	21.735	12	1598	1508	825
	806	21.762	5	1585	1407	703
	807	21.789	4	1603	1481	731
	808	21.816	5	1556	1442	688
	809	21.843	6	1606	1499	726
	810	21.87	11	1533	1396	710
	811	21.897	10	1626	1456	785
	812	21.924	10	1661	1474	730
	813	21.951	8	1529	1424	751
	814	21.978	7	1581	1409	719
	815	22.005	11	1576	1383	742
	816	22.032	12	1587	1395	712
	817	22.059	11	1559	1439	728
	818	22.086	8	1516	1359	732
	819	22.113	7	1564	1344	702
	820	22.14	5	1563	1330	740
	821	22.167	9	1588	1368	700
	822	22.194	10	1497	1395	712
	823	22.221	8	1507	1387	733
	824	22.248	8	1541	1423	676
	825	22.275	9	1525	1362	722
	826	22.302	8	1487	1356	696
	827	22.329	8	1514	1338	711
	828	22.356	15	1464	1312	627
	829	22.383	10	1478	1308	713
	830	22.41	8	1479	1398	661
	831	22.437	9	1467	1308	710
	832	22.464	10	1514	1323	703
	833	22.491	5	1466	1318	677
	834	22.518	14	1462	1309	678
	835	22.545	12	1437	1289	687
	836	22.572	8	1401	1340	686
	837	22.599	10	1424	1326	688
	838	22.626	13	1442	1311	633
	839	22.653	8	1430	1293	671
	840	22.68	12	1433	1287	706
	841	22.707	12	1361	1304	686
	842	22.734	7	1390	1232	687
	843	22.761	8	1411	1276	659
	844	22.788	10	1464	1238	656
	845	22.815	10	1405	1192	707
	846	22.842	7	1375	1244	637
	847	22.869	13	1348	1311	658
	848	22.896	3	1378	1262	613
	849	22.923	10	1417	1237	647
	850	22.95	9	1307	1300	608
	851	22.977	5	1402	1267	602
	852	23.004	12	1321	1246	659
	853	23.031	13	1363	1225	639
	854	23.058	7	1307	1267	638
	855	23.085	8	1399	1187	625
	856	23.112	5	1384	1224	618
	857	23.139	10	1323	1256	603
	858	23.166	8	1311	1177	630
	859	23.193	7	1281	1255	632
	860	23.22	4	1296	1198	642
	861	23.247	12	1264	1187	625
	862	23.274	3	1295	1116	566
	863	23.301	6	1327	1148	641
	864	23.328	10	1267	1127	593
	865	23.355	7	1327	1152	606
	866	23.382	9	1296	1166	608
	867	23.409	7	1249	1226	652
	868	23.436	5	1263	1177	583
	869	23.463	6	1274	1166	622
	870	23.49	6	1246	1116	575
	871	23.517	9	1236	1193	562
	872	23.544	11	1245	1193	569
	873	23.571	12	1245	1139	624
	874	23.598	5	1276	1089	610
	875	23.625	9	1244	1125	604
	876	23.652	13	1270	1158	563
	877	23.679	10	1285	1102	545
	878	23.706	7	1207	1135	612
	879	23.733	4	1161	1137	569
	880	23.76	7	1287	1112	603
	881	23.787	5	1230	1147	549
	882	23.814	6	1174	1124	545
	883	23.841	11	1192	1136	537
	884	23.868	10	1191	1041	534
	885	23.895	7	1142	1020	577
	886	23.922	14	1267	1060	575
	887	23.949	4	1194	1080	578
	888	23.976	8	1184	1073	571
	889	24.003	3	1243	1120	564
	890	24.03	5	1139	1037	555
	891	24.057	9	1147	1026	536
	892	24.084	9	1204	1050	564
	893	24.111	11	1134	1075	511
	894	24.138	14	1151	1096	551
	895	24.165	10	1202	1019	569
	896	24.192	10	1189	1063	511
	897	24.219	4	1196	1003	559
	898	24.246	8	1108	1082	521
	899	24.273	9	1170	990	555
	900	24.3	8	1134	1019	553
	901	24.327	7	1179	1014	487
	902	24.354	8	1111	1030	515
	903	24.381	8	1163	1025	527
	904	24.408	3	1099	995	545
	905	24.435	6	1126	1044	542
	906	24.462	3	1126	1041	516
	907	24.489	3	1092	977	523
	908	24.516	7	1070	978	540
	909	24.543	7	1171	1010	485
	910	24.57	10	1090	989	504
	911	24.597	12	1084	1042	504
	912	24.624	14	1131	978	505
	913	24.651	2	1145	990	507
	914	24.678	15	1084	1048	537
	915	24.705	9	1109	989	518
	916	24.732	9	1055	985	503
	917	24.759	7	1095	974	522
	918	24.786	6	1026	966	536
	919	24.813	4	1092	967	446
	920	24.84	7	1099	986	487
	921	24.867	8	1056	992	480
	922	24.894	3	1086	968	524
	923	24.921	9	1065	980	458
	924	24.948	3	1039	983	471
	925	24.975	13	1057	895	489
	926	25.002	7	1032	965	494
	927	25.029	2	1026	913	485
	928	25.056	6	989	912	496
	929	25.083	12	978	870	463
	930	25.11	8	1000	883	452
	931	25.137	3	1045	943	445
	932	25.164	9	1017	949	472
	933	25.191	4	1004	1008	476
	934	25.218	5	988	919	455
	935	25.245	3	1021	898	514
	936	25.272	10	994	877	479
	937	25.299	6	930	931	469
	938	25.326	10	947	897	494
	939	25.353	11	994	907	460
	940	25.38	8	957	878	498
	941	25.407	7	988	967	431
	942	25.434	3	991	926	453
	943	25.461	12	1020	900	445
	944	25.488	5	972	911	494
	945	25.515	8	931	815	481
	946	25.542	7	992	888	449
	947	25.569	8	1023	896	455
	948	25.596	11	987	836	494
	949	25.623	4	991	927	440
	950	25.65	11	950	869	429
	951	25.677	5	955	871	408
	952	25.704	7	954	867	411
	953	25.731	10	948	865	460
	954	25.758	8	949	933	405
	955	25.785	13	970	852	431
	956	25.812	4	928	864	463
	957	25.839	5	986	894	434
	958	25.866	8	953	852	391
	959	25.893	5	912	842	428
	960	25.92	9	906	861	454
	961	25.947	8	914	817	432
	962	25.974	8	907	830	437
	963	26.001	9	918	863	446
	964	26.028	9	905	784	406
	965	26.055	8	904	837	431
	966	26.082	9	923	802	390
	967	26.109	5	876	868	431
	968	26.136	9	947	846	394
	969	26.163	4	927	868	395
	970	26.19	4	885	861	416
	971	26.217	6	905	906	427
	972	26.244	6	891	768	421
	973	26.271	4	929	868	401
	974	26.298	6	895	809	384
	975	26.325	10	914	830	401
	976	26.352	7	899	821	382
	977	26.379	7	853	770	422
	978	26.406	10	861	834	442
	979	26.433	9	922	799	416
	980	26.46	4	862	744	390
	981	26.487	10	890	807	393
	982	26.514	6	838	805	396
	983	26.541	10	832	773	421
	984	26.568	8	851	808	387
	985	26.595	9	900	837	405
	986	26.622	4	846	765	408
	987	26.649	5	875	815	396
	988	26.676	3	841	816	398
	989	26.703	5	831	775	389
	990	26.73	6	838	763	412
	991	26.757	9	858	752	393
	992	26.784	6	819	740	430
	993	26.811	8	795	747	387
	994	26.838	7	836	716	375
	995	26.865	9	800	783	428
	996	26.892	5	792	760	365
	997	26.919	5	834	788	410
	998	26.946	4	848	753	409
	999	26.973	6	823	782	383
	1000	27	7	822	723	364
	1001	27.027	7	783	766	390
	1002	27.054	11	801	729	377
	1003	27.081	8	811	738	363
	1004	27.108	6	836	737	377
	1005	27.135	5	785	718	349
	1006	27.162	9	815	676	377
	1007	27.189	7	818	696	365
	1008	27.216	5	840	700	387
	1009	27.243	13	758	724	346
	1010	27.27	8	782	707	429
	1011	27.297	9	781	700	368
	1012	27.324	4	772	679	360
	1013	27.351	11	772	710	349
	1014	27.378	5	831	714	337
	1015	27.405	11	726	751	364
	1016	27.432	10	776	737	373
	1017	27.459	8	813	728	369
	1018	27.486	4	743	687	350
	1019	27.513	4	760	755	358
	1020	27.54	8	819	730	350
	1021	27.567	6	760	648	363
	1022	27.594	11	778	670	361
	1023	27.621	8	755	686	375
	1024	27.648	13	761	706	332
	1025	27.675	7	737	677	342
	1026	27.702	12	708	654	331
	1027	27.729	6	771	660	371
	1028	27.756	5	730	669	342
	1029	27.783	6	762	670	349
	1030	27.81	5	760	688	357
	1031	27.837	7	694	703	331
	1032	27.864	9	736	663	351
	1033	27.891	9	735	667	358
	1034	27.918	10	731	659	375
	1035	27.945	5	726	662	353
	1036	27.972	18	802	654	369
	1037	27.999	9	750	659	365
	1038	28.026	6	737	663	334
	1039	28.053	6	753	684	306
	1040	28.08	8	667	687	327
	1041	28.107	10	686	654	351
	1042	28.134	4	657	673	364
	1043	28.161	5	696	600	348
	1044	28.188	6	702	641	339
	1045	28.215	12	688	678	314
	1046	28.242	5	687	658	353
	1047	28.269	7	685	628	318
	1048	28.296	5	718	645	308
	1049	28.323	8	685	640	341
	1050	28.35	3	641	627	328
	1051	28.377	8	675	642	338
	1052	28.404	12	656	616	320
	1053	28.431	9	605	609	307
	1054	28.458	9	681	649	322
	1055	28.485	7	654	616	342
	1056	28.512	6	710	575	318
	1057	28.539	7	658	638	284
	1058	28.566	10	687	582	345
	1059	28.593	9	607	607	297
	1060	28.62	7	641	585	330
	1061	28.647	11	670	642	322
	1062	28.674	12	660	587	314
	1063	28.701	6	620	640	313
	1064	28.728	5	634	618	337
	1065	28.755	7	631	644	320
	1066	28.782	11	672	604	314
	1067	28.809	8	636	592	293
	1068	28.836	8	682	622	317
	1069	28.863	9	633	588	306
	1070	28.89	9	640	609	309
	1071	28.917	4	629	658	335
	1072	28.944	13	652	613	303
	1073	28.971	5	658	621	279
	1074	28.998	7	663	628	312
	1075	29.025	2	632	615	319
	1076	29.052	7	646	591	308
	1077	29.079	6	611	636	290
	1078	29.106	8	609	570	292
	1079	29.133	8	644	588	304
	1080	29.16	11	678	591	320
	1081	29.187	10	592	583	296
	1082	29.214	6	603	543	290
	1083	29.241	5	611	582	304
	1084	29.268	8	627	583	296
	1085	29.295	6	629	551	283
	1086	29.322	10	555	560	305
	1087	29.349	9	608	527	280
	1088	29.376	10	591	549	283
	1089	29.403	9	611	569	300
	1090	29.43	9	608	547	296
	1091	29.457	12	601	534	309
	1092	29.484	9	578	530	278
	1093	29.511	11	600	622	308
	1094	29.538	4	597	522	278
	1095	29.565	9	605	538	293
	1096	29.592	2	619	560	263
	1097	29.619	3	583	524	283
	1098	29.646	6	586	530	312
	1099	29.673	3	586	566	249
	1100	29.7	7	597	561	277
	1101	29.727	5	615	541	320
	1102	29.754	6	603	555	294
	1103	29.781	11	549	512	308
	1104	29.808	4	564	559	311
	1105	29.835	6	622	506	272
	1106	29.862	6	574	513	254
	1107	29.889	5	572	495	284
	1108	29.916	8	547	533	302
	1109	29.943	3	588	551	256
	1110	29.97	5	603	549	290
	1111	29.997	10	572	540	278
	1112	30.024	9	552	518	273
	1113	30.051	7	563	511	264
	1114	30.078	4	551	526	276
	1115	30.105	17	527	538	306
	1116	30.132	7	575	500	256
	1117	30.159	9	546	503	286
	1118	30.186	6	617	513	255
	1119	30.213	7	504	507	250
	1120	30.24	8	533	518	290
	1121	30.267	10	550	475	258
	1122	30.294	6	553	522	250
	1123	30.321	12	530	489	268
	1124	30.348	9	526	523	275
	1125	30.375	6	501	515	272
	1126	30.402	6	542	478	235
	1127	30.429	5	512	450	241
	1128	30.456	10	455	494	240
	1129	30.483	13	567	469	262
	1130	30.51	8	568	486	282
	1131	30.537	3	539	534	253
	1132	30.564	12	492	508	245
	1133	30.591	9	560	525	244
	1134	30.618	9	545	491	233
	1135	30.645	9	506	484	292
	1136	30.672	4	493	475	271
	1137	30.699	8	500	506	265
	1138	30.726	6	513	511	261
	1139	30.753	9	509	501	247
	1140	30.78	9	529	449	269
	1141	30.807	7	541	463	242
	1142	30.834	5	493	486	256
	1143	30.861	13	456	458	249
	1144	30.888	5	452	471	250
	1145	30.915	5	491	509	253
	1146	30.942	7	510	501	268
	1147	30.969	8	484	433	257
	1148	30.996	9	529	437	276
	1149	31.023	5	497	437	275
	1150	31.05	5	460	472	265
	1151	31.077	7	520	450	241
	1152	31.104	5	479	495	258
	1153	31.131	5	497	457	255
	1154	31.158	9	470	481	259
	1155	31.185	2	521	488	267
	1156	31.212	7	502	459	276
	1157	31.239	9	480	478	223
	1158	31.266	4	478	455	280
	1159	31.293	12	463	447	233
	1160	31.32	14	503	453	251
	1161	31.347	9	455	472	242
	1162	31.374	5	483	450	279
	1163	31.401	5	483	467	230
	1164	31.428	14	408	462	247
	1165	31.455	10	460	466	267
	1166	31.482	7	461	462	208
	1167	31.509	10	477	430	242
	1168	31.536	4	460	463	228
	1169	31.563	8	459	446	221
	1170	31.59	3	454	422	231
	1171	31.617	6	479	393	229
	1172	31.644	6	426	438	224
	1173	31.671	10	450	415	240
	1174	31.698	9	470	443	248
	1175	31.725	8	451	442	233
	1176	31.752	6	469	428	233
	1177	31.779	6	477	425	228
	1178	31.806	6	416	431	249
	1179	31.833	9	437	388	250
	1180	31.86	8	457	397	215
	1181	31.887	7	424	412	215
	1182	31.914	6	472	399	207
	1183	31.941	5	442	431	213
	1184	31.968	4	475	450	247
	1185	31.995	8	453	448	234
	1186	32.022	6	483	458	224
	1187	32.049	3	421	426	221
	1188	32.076	8	447	407	225
	1189	32.103	7	408	412	225
	1190	32.13	9	436	421	224
	1191	32.157	7	472	403	226
	1192	32.184	7	441	416	235
	1193	32.211	7	416	392	217
	1194	32.238	5	428	423	230
	1195	32.265	6	413	404	214
	1196	32.292	2	469	387	201
	1197	32.319	9	412	398	201
	1198	32.346	3	450	404	192
	1199	32.373	11	419	395	210
	1200	32.4	4	443	384	220
	1201	32.427	15	404	390	203
	1202	32.454	4	410	416	237
	1203	32.481	4	439	426	213
	1204	32.508	6	414	412	211
	1205	32.535	6	424	411	220
	1206	32.562	9	415	423	210
	1207	32.589	8	425	408	214
	1208	32.616	8	429	428	208
	1209	32.643	10	393	380	221
	1210	32.67	11	443	368	208
	1211	32.697	4	421	400	216
	1212	32.724	5	432	409	195
	1213	32.751	6	395	366	175
	1214	32.778	6	425	390	218
	1215	32.805	6	367	382	184
	1216	32.832	2	378	391	194
	1217	32.859	13	392	386	218
	1218	32.886	9	377	361	187
	1219	32.913	8	425	368	208
	1220	32.94	6	391	347	194
	1221	32.967	7	391	415	180
	1222	32.994	7	386	368	211
	1223	33.021	6	395	378	192
	1224	33.048	3	385	370	198
	1225	33.075	6	367	355	195
	1226	33.102	6	419	366	212
	1227	33.129	12	421	355	215
	1228	33.156	9	404	371	202
	1229	33.183	7	379	361	185
	1230	33.21	11	415	383	182
	1231	33.237	9	400	378	182
	1232	33.264	7	371	347	183
	1233	33.291	7	410	373	209
	1234	33.318	11	368	361	213
	1235	33.345	10	341	345	184
	1236	33.372	9	369	392	199
	1237	33.399	6	342	340	175
	1238	33.426	7	374	372	202
	1239	33.453	7	390	372	192
	1240	33.48	5	366	387	171
	1241	33.507	5	366	331	203
	1242	33.534	5	384	327	220
	1243	33.561	9	356	339	167
	1244	33.588	9	367	344	182
	1245	33.615	6	384	349	213
	1246	33.642	3	387	355	178
	1247	33.669	7	364	334	205
	1248	33.696	9	368	332	203
	1249	33.723	8	357	358	181
	1250	33.75	9	387	351	216
	1251	33.777	10	347	317	171
	1252	33.804	12	363	363	156
	1253	33.831	10	350	321	164
	1254	33.858	6	319	348	189
	1255	33.885	8	360	344	171
	1256	33.912	11	373	347	185
	1257	33.939	5	340	346	177
	1258	33.966	5	373	334	186
	1259	33.993	4	348	327	175
	1260	34.02	10	361	341	164
	1261	34.047	8	331	357	174
	1262	34.074	5	346	340	185
	1263	34.101	6	363	324	190
	1264	34.128	13	347	297	170
	1265	34.155	8	335	310	188
	1266	34.182	8	363	324	145
	1267	34.209	11	323	316	155
	1268	34.236	8	361	304	169
	1269	34.263	4	338	344	163
	1270	34.29	7	371	333	172
	1271	34.317	7	340	290	176
	1272	34.344	5	342	319	181
	1273	34.371	9	346	306	169
	1274	34.398	6	330	313	167
	1275	34.425	6	323	303	174
	1276	34.452	9	317	317	170
	1277	34.479	9	341	305	195
	1278	34.506	2	365	320	176
	1279	34.533	6	336	335	188
	1280	34.56	9	305	324	176
	1281	34.587	5	314	303	171
	1282	34.614	14	345	301	162
	1283	34.641	9	319	290	162
	1284	34.668	4	342	334	147
	1285	34.695	4	310	302	183
	1286	34.722	3	337	324	173
	1287	34.749	6	328	292	171
	1288	34.776	3	308	323	174
	1289	34.803	4	356	290	163
	1290	34.83	7	314	315	153
	1291	34.857	3	293	297	163
	1292	34.884	11	317	269	157
	1293	34.911	16	319	326	168
	1294	34.938	9	305	295	160
	1295	34.965	8	358	320	178
	1296	34.992	7	301	305	143
	1297	35.019	4	304	300	187
	1298	35.046	4	302	323	173
	1299	35.073	5	320	296	161
	1300	35.1	7	354	293	166
	1301	35.127	3	329	297	188
	1302	35.154	7	329	295	148
	1303	35.181	4	307	281	151
	1304	35.208	5	326	308	170
	1305	35.235	5	318	288	177
	1306	35.262	8	335	266	157
	1307	35.289	15	264	296	140
	1308	35.316	5	267	299	167
	1309	35.343	12	275	300	151
	1310	35.37	13	315	265	152
	1311	35.397	2	310	293	170
	1312	35.424	9	277	283	150
	1313	35.451	6	290	283	163
	1314	35.478	10	326	290	160
	1315	35.505	11	302	302	162
	1316	35.532	7	289	281	156
	1317	35.559	7	332	262	144
	1318	35.586	6	293	278	147
	1319	35.613	6	326	303	151
	1320	35.64	6	271	278	168
	1321	35.667	9	284	271	150
	1322	35.694	9	297	280	159
	1323	35.721	7	307	264	181
	1324	35.748	7	301	285	159
	1325	35.775	2	302	278	155
	1326	35.802	4	291	276	160
	1327	35.829	5	271	282	159
	1328	35.856	9	293	297	153
	1329	35.883	11	290	275	149
	1330	35.91	11	298	226	142
	1331	35.937	10	299	299	158
	1332	35.964	3	282	257	158
	1333	35.991	7	285	283	154
	1334	36.018	8	262	264	135
	1335	36.045	10	279	241	189
	1336	36.072	6	284	293	136
	1337	36.099	8	269	255	129
	1338	36.126	2	294	270	159
	1339	36.153	7	277	259	139
	1340	36.18	6	273	227	145
	1341	36.207	5	276	267	147
	1342	36.234	10	287	282	127
	1343	36.261	5	277	277	140
	1344	36.288	5	303	246	141
	1345	36.315	5	287	247	147
	1346	36.342	10	266	271	135
	1347	36.369	9	287	264	140
	1348	36.396	5	293	269	182
	1349	36.423	5	287	250	130
	1350	36.45	13	287	245	157
	1351	36.477	6	279	259	164
	1352	36.504	6	270	254	138
	1353	36.531	8	245	242	162
	1354	36.558	8	273	267	138
	1355	36.585	8	305	243	146
	1356	36.612	7	257	265	140
	1357	36.639	6	252	243	149
	1358	36.666	12	264	244	155
	1359	36.693	11	257	275	141
	1360	36.72	5	305	253	129
	1361	36.747	9	270	250	159
	1362	36.774	5	276	283	160
	1363	36.801	8	259	251	143
	1364	36.828	2	258	253	168
	1365	36.855	7	267	261	120
	1366	36.882	5	251	260	116
	1367	36.909	11	256	225	144
	1368	36.936	4	276	246	129
	1369	36.963	10	271	254	151
	1370	36.99	6	250	246	155
	1371	37.017	7	226	243	143
	1372	37.044	9	273	223	165
	1373	37.071	6	252	223	133
	1374	37.098	9	269	263	160
	1375	37.125	7	255	221	125
	1376	37.152	2	284	246	144
	1377	37.179	10	263	266	140
	1378	37.206	8	277	263	138
	1379	37.233	7	243	235	161
	1380	37.26	12	258	243	115
	1381	37.287	6	250	245	145
	1382	37.314	6	257	235	117
	1383	37.341	8	254	250	132
	1384	37.368	5	252	209	126
	1385	37.395	8	243	248	134
	1386	37.422	7	222	239	146
	1387	37.449	7	227	253	131
	1388	37.476	6	232	239	132
	1389	37.503	7	234	238	132
	1390	37.53	9	221	239	138
	1391	37.557	11	246	234	142
	1392	37.584	12	231	230	126
	1393	37.611	4	271	206	133
	1394	37.638	8	250	229	129
	1395	37.665	4	231	211	120
	1396	37.692	9	222	229	116
	1397	37.719	8	249	270	105
	1398	37.746	6	234	232	143
	1399	37.773	10	229	214	140
	1400	37.8	6	254	234	133
	1401	37.827	9	241	244	139
	1402	37.854	10	228	229	147
	1403	37.881	7	235	229	113
	1404	37.908	11	216	232	126
	1405	37.935	6	245	202	136
	1406	37.962	10	236	229	114
	1407	37.989	7	233	227	125
	1408	38.016	12	229	233	111
	1409	38.043	5	236	216	136
	1410	38.07	13	212	241	124
	1411	38.097	7	208	201	119
	1412	38.124	4	253	184	117
	1413	38.151	5	220	232	141
	1414	38.178	9	218	244	126
	1415	38.205	4	223	199	138
	1416	38.232	5	221	220	125
	1417	38.259	10	225	240	119
	1418	38.286	9	212	204	140
	1419	38.313	7	223	236	126
	1420	38.34	5	227	210	124
	1421	38.367	9	221	217	133
	1422	38.394	8	234	196	115
	1423	38.421	4	200	225	111
	1424	38.448	6	227	201	127
	1425	38.475	8	251	208	147
	1426	38.502	5	244	227	120
	1427	38.529	8	213	196	109
	1428	38.556	6	229	197	112
	1429	38.583	9	200	194	88
	1430	38.61	6	211	187	113
	1431	38.637	7	211	197	135
	1432	38.664	6	220	211	118
	1433	38.691	7	209	200	129
	1434	38.718	10	239	229	120
	1435	38.745	8	211	231	108
	1436	38.772	17	227	224	140
	1437	38.799	8	210	201	107
	1438	38.826	9	220	200	113
	1439	38.853	9	207	206	132
	1440	38.88	10	206	185	119
	1441	38.907	9	212	209	109
	1442	38.934	12	199	198	106
	1443	38.961	9	219	193	103
	1444	38.988	13	213	181	138
	1445	39.015	9	201	198	140
	1446	39.042	9	194	183	126
	1447	39.069	10	183	208	129
	1448	39.096	10	210	211	99
	1449	39.123	5	187	184	102
	1450	39.15	8	212	182	114
	1451	39.177	12	212	185	137
	1452	39.204	4	214	182	126
	1453	39.231	5	183	185	112
	1454	39.258	2	228	197	119
	1455	39.285	7	179	181	112
	1456	39.312	7	204	206	141
	1457	39.339	6	211	191	120
	1458	39.366	6	200	193	113
	1459	39.393	12	188	193	120
	1460	39.42	13	191	164	136
	1461	39.447	9	176	206	95
	1462	39.474	9	197	193	125
	1463	39.501	7	190	198	114
	1464	39.528	7	186	177	122
	1465	39.555	6	210	211	118
	1466	39.582	6	177	180	113
	1467	39.609	13	179	171	133
	1468	39.636	5	207	198	125
	1469	39.663	7	163	209	119
	1470	39.69	6	188	173	99
	1471	39.717	11	187	193	136
	1472	39.744	6	199	183	118
	1473	39.771	13	200	181	102
	1474	39.798	7	165	163	78
	1475	39.825	11	208	180	123
	1476	39.852	4	220	177	99
	1477	39.879	14	201	168	104
	1478	39.906	6	199	171	113
	1479	39.933	8	184	178	127
	1480	39.96	6	193	177	110
	1481	39.987	8	180	151	112
	1482	40.014	5	187	177	100
	1483	40.041	5	215	190	114
	1484	40.068	4	177	175	136
	1485	40.095	7	191	170	120
	1486	40.122	13	180	184	102
	1487	40.149	6	179	169	105
	1488	40.176	9	181	184	112
	1489	40.203	8	184	177	92
	1490	40.23	8	177	183	121
	1491	40.257	11	193	169	109
	1492	40.284	9	195	181	98
	1493	40.311	10	180	182	100
	1494	40.338	7	170	188	128
	1495	40.365	10	175	163	97
	1496	40.392	6	195	192	95
	1497	40.419	3	155	194	126
	1498	40.446	12	172	186	112
	1499	40.473	9	184	186	108
	1500	40.5	2	145	155	119
	1501	40.527	9	169	176	107
	1502	40.554	11	179	199	102
	1503	40.581	8	174	170	117
	1504	40.608	4	170	158	112
	1505	40.635	9	171	183	102
	1506	40.662	3	171	164	109
	1507	40.689	9	158	148	111
	1508	40.716	7	178	168	87
	1509	40.743	1	168	176	72
	1510	40.77	6	168	150	104
	1511	40.797	6	158	165	112
	1512	40.824	5	173	150	114
	1513	40.851	10	152	179	104
	1514	40.878	6	185	170	93
	1515	40.905	2	154	169	116
	1516	40.932	6	165	168	122
	1517	40.959	7	174	154	96
	1518	40.986	8	164	181	104
	1519	41.013	6	154	158	97
	1520	41.04	10	164	162	98
	1521	41.067	5	190	171	101
	1522	41.094	5	165	161	101
	1523	41.121	2	178	170	98
	1524	41.148	6	160	134	107
	1525	41.175	6	148	154	104
	1526	41.202	15	152	151	102
	1527	41.229	11	168	139	95
	1528	41.256	5	170	165	115
	1529	41.283	4	171	164	95
	1530	41.31	12	164	174	89
	1531	41.337	13	166	160	100
	1532	41.364	1	157	142	104
	1533	41.391	6	137	164	102
	1534	41.418	7	161	149	93
	1535	41.445	10	152	157	91
	1536	41.472	7	168	154	83
	1537	41.499	10	149	145	94
	1538	41.526	6	168	169	101
	1539	41.553	11	157	157	85
	1540	41.58	6	164	163	119
	1541	41.607	6	156	152	85
	1542	41.634	9	156	143	81
	1543	41.661	9	159	171	116
	1544	41.688	10	194	131	96
	1545	41.715	7	156	153	99
	1546	41.742	6	156	159	83
	1547	41.769	8	166	132	81
	1548	41.796	8	132	157	95
	1549	41.823	8	152	174	100
	1550	41.85	6	138	155	84
	1551	41.877	6	157	152	98
	1552	41.904	7	165	155	95
	1553	41.931	8	153	159	91
	1554	41.958	8	143	155	88
	1555	41.985	5	152	153	75
	1556	42.012	7	140	169	93
	1557	42.039	7	147	157	91
	1558	42.066	8	153	146	100
	1559	42.093	9	156	137	86
	1560	42.12	7	148	147	102
	1561	42.147	4	140	146	98
	1562	42.174	5	153	143	111
	1563	42.201	5	153	151	78
	1564	42.228	4	147	142	94
	1565	42.255	12	147	137	99
	1566	42.282	6	150	139	96
	1567	42.309	8	140	142	76
	1568	42.336	6	136	144	102
	1569	42.363	9	171	131	91
	1570	42.39	5	168	145	81
	1571	42.417	8	152	118	99
	1572	42.444	10	151	131	105
	1573	42.471	7	146	140	98
	1574	42.498	3	143	129	84
	1575	42.525	7	171	126	72
	1576	42.552	3	156	157	75
	1577	42.579	9	138	135	95
	1578	42.606	6	153	136	100
	1579	42.633	9	142	134	83
	1580	42.66	6	121	139	88
	1581	42.687	9	150	146	85
	1582	42.714	6	140	149	92
	1583	42.741	9	134	139	77
	1584	42.768	5	145	134	94
	1585	42.795	6	132	155	93
	1586	42.822	1	140	150	98
	1587	42.849	8	145	151	82
	1588	42.876	4	119	143	95
	1589	42.903	4	151	122	88
	1590	42.93	9	133	138	88
	1591	42.957	6	141	145	88
	1592	42.984	12	142	136	86
	1593	43.011	10	157	131	85
	1594	43.038	6	129	140	94
	1595	43.065	5	146	147	87
	1596	43.092	4	135	129	106
	1597	43.119	9	139	128	91
	1598	43.146	2	121	111	95
	1599	43.173	4	137	130	93
	1600	43.2	4	147	123	90
	1601	43.227	4	130	134	80
	1602	43.254	8	149	151	78
	1603	43.281	6	123	141	101
	1604	43.308	5	143	104	101
	1605	43.335	5	133	129	75
	1606	43.362	6	137	143	102
	1607	43.389	2	131	139	79
	1608	43.416	11	119	124	72
	1609	43.443	7	127	112	87
	1610	43.47	4	138	120	84
	1611	43.497	5	137	113	83
	1612	43.524	5	126	114	91
	1613	43.551	6	133	142	76
	1614	43.578	3	132	124	102
	1615	43.605	5	120	137	81
	1616	43.632	14	132	156	83
	1617	43.659	1	144	132	79
	1618	43.686	6	125	129	76
	1619	43.713	6	135	119	91
	1620	43.74	6	129	126	99
	1621	43.767	4	116	135	91
	1622	43.794	5	106	131	92
	1623	43.821	9	123	122	78
	1624	43.848	9	129	115	84
	1625	43.875	8	123	138	87
	1626	43.902	10	130	104	90
	1627	43.929	8	136	158	89
	1628	43.956	9	110	113	84
	1629	43.983	5	117	113	90
	1630	44.01	9	112	114	82
	1631	44.037	8	117	137	64
	1632	44.064	5	125	109	83
	1633	44.091	8	118	129	79
	1634	44.118	9	136	131	99
	1635	44.145	7	129	127	59
	1636	44.172	3	120	113	79
	1637	44.199	9	139	132	73
	1638	44.226	10	102	115	80
	1639	44.253	4	128	118	89
	1640	44.28	6	143	121	82
	1641	44.307	5	111	136	92
	1642	44.334	10	153	118	77
	1643	44.361	6	115	124	79
	1644	44.388	8	116	107	81
	1645	44.415	6	120	114	73
	1646	44.442	8	131	115	93
	1647	44.469	9	113	129	65
	1648	44.496	8	134	118	80
	1649	44.523	11	120	124	92
	1650	44.55	8	112	115	69
	1651	44.577	5	110	107	68
	1652	44.604	10	128	115	67
	1653	44.631	5	110	118	71
	1654	44.658	6	110	119	70
	1655	44.685	7	120	117	74
	1656	44.712	7	120	118	71
	1657	44.739	6	113	126	78
	1658	44.766	7	125	102	73
	1659	44.793	6	118	126	94
	1660	44.82	8	125	121	82
	1661	44.847	5	111	116	81
	1662	44.874	6	112	123	68
	1663	44.901	7	94	116	76
	1664	44.928	10	97	111	86
	1665	44.955	6	114	137	82
	1666	44.982	8	133	123	68
	1667	45.009	4	107	123	60
	1668	45.036	7	112	121	88
	1669	45.063	10	110	110	80
	1670	45.09	5	119	125	75
	1671	45.117	6	96	98	92
	1672	45.144	8	127	115	80
	1673	45.171	6	103	97	94
	1674	45.198	12	103	109	95
	1675	45.225	13	113	114	68
	1676	45.252	5	116	104	83
	1677	45.279	6	117	94	80
	1678	45.306	3	112	114	75
	1679	45.333	3	109	117	85
	1680	45.36	7	106	105	66
	1681	45.387	4	106	119	69
	1682	45.414	7	125	134	61
	1683	45.441	0	109	105	89
	1684	45.468	5	105	111	60
	1685	45.495	8	113	114	81
	1686	45.522	6	117	101	71
	1687	45.549	7	97	99	61
	1688	45.576	11	103	108	77
	1689	45.603	14	112	98	84
	1690	45.63	7	118	94	89
	1691	45.657	4	125	99	85
	1692	45.684	5	110	99	81
	1693	45.711	5	99	110	74
	1694	45.738	7	107	109	76
	1695	45.765	6	123	103	82
	1696	45.792	7	109	123	81
	1697	45.819	7	106	106	68
	1698	45.846	4	113	88	69
	1699	45.873	6	106	111	82
	1700	45.9	8	106	101	81
	1701	45.927	8	126	94	71
	1702	45.954	5	91	108	67
	1703	45.981	10	105	100	73
	1704	46.008	8	94	93	85
	1705	46.035	7	88	91	72
	1706	46.062	8	105	107	75
	1707	46.089	6	122	105	66
	1708	46.116	7	119	123	71
	1709	46.143	6	107	113	65
	1710	46.17	8	103	87	77
	1711	46.197	5	105	108	70
	1712	46.224	8	102	114	61
	1713	46.251	5	101	111	62
	1714	46.278	8	132	104	63
	1715	46.305	9	104	104	79
	1716	46.332	9	102	118	57
	1717	46.359	6	98	80	76
	1718	46.386	10	101	114	93
	1719	46.413	14	95	108	78
	1720	46.44	6	94	84	80
	1721	46.467	4	93	104	72
	1722	46.494	6	100	106	73
	1723	46.521	10	106	109	97
	1724	46.548	7	97	114	88
	1725	46.575	4	98	89	67
	1726	46.602	4	90	93	65
	1727	46.629	12	98	95	68
	1728	46.656	10	82	105	76
	1729	46.683	12	113	91	73
	1730	46.71	11	91	92	79
	1731	46.737	7	103	95	90
	1732	46.764	7	103	106	76
	1733	46.791	8	110	80	76
	1734	46.818	4	93	92	63
	1735	46.845	4	110	108	70
	1736	46.872	5	98	81	63
	1737	46.899	7	92	109	76
	1738	46.926	5	99	77	63
	1739	46.953	10	105	92	84
	1740	46.98	4	86	107	80
	1741	47.007	8	77	95	73
	1742	47.034	4	100	94	76
	1743	47.061	7	93	85	55
	1744	47.088	9	90	97	67
	1745	47.115	9	87	99	60
	1746	47.142	10	96	99	69
	1747	47.169	3	94	81	69
	1748	47.196	9	85	84	70
	1749	47.223	9	101	93	82
	1750	47.25	11	85	97	71
	1751	47.277	8	86	101	71
	1752	47.304	6	104	88	79
	1753	47.331	7	99	88	57
	1754	47.358	7	102	113	62
	1755	47.385	9	88	78	70
	1756	47.412	8	90	90	74
	1757	47.439	4	78	84	60
	1758	47.466	8	95	98	71
	1759	47.493	8	100	89	63
	1760	47.52	6	81	82	65
	1761	47.547	7	108	81	61
	1762	47.574	8	106	98	68
	1763	47.601	7	78	79	77
	1764	47.628	10	100	94	50
	1765	47.655	6	104	84	54
	1766	47.682	5	104	83	64
	1767	47.709	3	84	83	79
	1768	47.736	7	74	74	57
	1769	47.763	5	87	86	73
	1770	47.79	4	97	84	70
	1771	47.817	7	90	91	59
	1772	47.844	8	77	83	61
	1773	47.871	7	86	86	71
	1774	47.898	11	90	90	68
	1775	47.925	10	98	86	70
	1776	47.952	6	103	89	79
	1777	47.979	6	97	105	68
	1778	48.006	7	93	96	68
	1779	48.033	5	114	91	71
	1780	48.06	6	84	89	74
	1781	48.087	9	90	92	80
	1782	48.114	7	98	86	75
	1783	48.141	10	98	85	72
	1784	48.168	6	88	88	63
	1785	48.195	5	78	77	58
	1786	48.222	2	96	88	74
	1787	48.249	9	106	89	73
	1788	48.276	6	93	91	73
	1789	48.303	5	93	74	68
	1790	48.33	11	82	82	73
	1791	48.357	5	92	80	68
	1792	48.384	3	94	71	51
	1793	48.411	7	84	79	58
	1794	48.438	3	90	81	63
	1795	48.465	6	79	78	49
	1796	48.492	5	85	64	94
	1797	48.519	7	96	84	81
	1798	48.546	13	76	93	75
	1799	48.573	8	88	83	56
	1800	48.6	9	100	86	72
	1801	48.627	13	81	84	59
	1802	48.654	6	94	67	68
	1803	48.681	8	89	77	61
	1804	48.708	7	85	69	69
	1805	48.735	6	84	71	75
	1806	48.762	7	75	89	68
	1807	48.789	6	94	71	72
	1808	48.816	10	79	81	79
	1809	48.843	6	74	77	56
	1810	48.87	2	82	76	73
	1811	48.897	7	86	78	58
	1812	48.924	6	65	71	67
	1813	48.951	6	69	95	62
	1814	48.978	10	82	69	67
	1815	49.005	10	85	67	63
	1816	49.032	6	75	66	62
	1817	49.059	5	78	70	67
	1818	49.086	6	86	80	72
	1819	49.113	9	89	70	59
	1820	49.14	4	88	76	54
	1821	49.167	8	86	72	69
	1822	49.194	6	85	80	66
	1823	49.221	9	74	70	59
	1824	49.248	2	86	73	78
	1825	49.275	14	85	86	69
	1826	49.302	14	90	83	62
	1827	49.329	6	63	80	59
	1828	49.356	3	72	68	65
	1829	49.383	8	70	71	68
	1830	49.41	6	74	71	75
	1831	49.437	5	83	91	81
	1832	49.464	7	80	77	68
	1833	49.491	9	89	67	50
	1834	49.518	6	68	72	73
	1835	49.545	6	85	81	52
	1836	49.572	13	79	85	74
	1837	49.599	12	88	74	59
	1838	49.626	5	66	79	54
	1839	49.653	4	82	73	57
	1840	49.68	8	72	74	71
	1841	49.707	3	70	88	54
	1842	49.734	6	72	91	57
	1843	49.761	5	78	84	79
	1844	49.788	12	85	76	70
	1845	49.815	5	87	72	64
	1846	49.842	3	68	64	65
	1847	49.869	6	74	74	68
	1848	49.896	11	84	71	58
	1849	49.923	5	76	82	54
	1850	49.95	4	70	82	52
	1851	49.977	5	77	77	59
	1852	50.004	12	82	75	64
	1853	50.031	10	66	78	48
	1854	50.058	6	58	85	62
	1855	50.085	9	85	76	70
	1856	50.112	8	69	74	74
	1857	50.139	4	83	59	73
	1858	50.166	7	79	72	68
	1859	50.193	7	79	78	56
	1860	50.22	8	61	62	67
	1861	50.247	6	66	81	52
	1862	50.274	7	85	83	60
	1863	50.301	12	89	71	62
	1864	50.328	3	67	73	52
	1865	50.355	3	53	74	54
	1866	50.382	8	65	59	61
	1867	50.409	10	76	84	73
	1868	50.436	9	78	69	55
	1869	50.463	4	79	72	51
	1870	50.49	3	73	83	47
	1871	50.517	7	77	71	58
	1872	50.544	8	66	58	65
	1873	50.571	8	50	73	47
	1874	50.598	5	75	69	53
	1875	50.625	4	77	64	45
	1876	50.652	6	84	77	56
	1877	50.679	8	67	64	57
	1878	50.706	5	67	74	53
	1879	50.733	8	81	76	59
	1880	50.76	7	59	77	49
	1881	50.787	7	59	52	62
	1882	50.814	11	81	66	66
	1883	50.841	6	70	77	51
	1884	50.868	6	59	77	65
	1885	50.895	10	86	66	66
	1886	50.922	8	87	69	68
	1887	50.949	4	64	75	70
	1888	50.976	5	55	70	50
	1889	51.003	9	79	62	56
	1890	51.03	8	67	70	66
	1891	51.057	9	76	76	55
	1892	51.084	12	84	73	51
	1893	51.111	6	59	59	61
	1894	51.138	10	66	64	60
	1895	51.165	11	65	67	46
	1896	51.192	10	78	61	58
	1897	51.219	3	73	71	60
	1898	51.246	6	59	89	56
	1899	51.273	6	64	48	53
	1900	51.3	9	70	64	55
	1901	51.327	8	90	70	52
	1902	51.354	9	73	64	47
	1903	51.381	5	73	72	59
	1904	51.408	8	74	75	64
	1905	51.435	6	70	63	55
	1906	51.462	7	70	60	51
	1907	51.489	3	57	68	57
	1908	51.516	6	60	57	70
	1909	51.543	10	63	45	60
	1910	51.57	9	78	59	52
	1911	51.597	6	64	75	61
	1912	51.624	10	81	51	54
	1913	51.651	4	63	62	58
	1914	51.678	3	62	62	64
	1915	51.705	8	57	65	59
	1916	51.732	5	60	68	54
	1917	51.759	6	58	74	41
	1918	51.786	6	61	66	52
	1919	51.813	8	58	60	46
	1920	51.84	6	66	55	59
	1921	51.867	9	76	68	56
	1922	51.894	10	64	55	48
	1923	51.921	10	61	58	56
	1924	51.948	5	63	60	50
	1925	51.975	7	67	48	56
	1926	52.002	5	71	69	58
	1927	52.029	8	52	53	57
	1928	52.056	7	68	54	60
	1929	52.083	7	58	63	48
	1930	52.11	11	61	68	49
	1931	52.137	5	71	59	48
	1932	52.164	6	59	64	61
	1933	52.191	8	55	59	31
	1934	52.218	4	66	63	62
	1935	52.245	12	65	62	57
	1936	52.272	7	73	68	49
	1937	52.299	5	62	70	48
	1938	52.326	9	51	55	58
	1939	52.353	3	58	69	49
	1940	52.38	5	60	55	50
	1941	52.407	3	58	59	59
	1942	52.434	5	74	61	58
	1943	52.461	11	72	68	47
	1944	52.488	7	69	64	57
	1945	52.515	4	75	66	53
	1946	52.542	14	72	62	65
	1947	52.569	6	72	62	61
	1948	52.596	6	62	59	63
	1949	52.623	9	68	60	57
	1950	52.65	0	62	63	65
	1951	52.677	6	53	53	55
	1952	52.704	6	55	55	44
	1953	52.731	8	68	44	49
	1954	52.758	4	62	59	63
	1955	52.785	11	60	61	49
	1956	52.812	5	66	67	42
	1957	52.839	9	58	56	67
	1958	52.866	5	67	53	60
	1959	52.893	6	66	55	68
	1960	52.92	7	58	58	59
	1961	52.947	9	61	66	66
	1962	52.974	5	59	47	49
	1963	53.001	4	46	62	52
	1964	53.028	8	65	58	51
	1965	53.055	9	58	57	52
	1966	53.082	8	58	45	63
	1967	53.109	7	46	56	47
	1968	53.136	7	69	60	61
	1969	53.163	10	61	59	51
	1970	53.19	8	69	55	60
	1971	53.217	3	70	60	46
	1972	53.244	5	45	50	56
	1973	53.271	7	51	66	41
	1974	53.298	5	62	62	44
	1975	53.325	6	57	63	63
	1976	53.352	5	65	61	49
	1977	53.379	4	68	57	46
	1978	53.406	5	72	39	46
	1979	53.433	16	53	45	46
	1980	53.46	1	57	48	50
	1981	53.487	7	68	50	46
	1982	53.514	10	57	68	58
	1983	53.541	7	69	54	40
	1984	53.568	5	61	53	59
	1985	53.595	4	56	60	53
	1986	53.622	8	69	62	50
	1987	53.649	5	72	63	40
	1988	53.676	9	55	53	52
	1989	53.703	8	71	42	51
	1990	53.73	6	57	66	61
	1991	53.757	6	62	56	47
	1992	53.784	2	50	73	50
	1993	53.811	10	58	50	57
	1994	53.838	10	55	55	48
	1995	53.865	7	57	51	46
	1996	53.892	5	51	43	53
	1997	53.919	3	62	47	51
	1998	53.946	2	60	55	54
[truncated: 2,098 more rows]

## Sheet: Fig.3c
Fig.3c
Upper
Bin	-0.175	-0.125	-0.075	-0.025	0.025	0.075	0.125	0.175	0.225	0.275	0.325	0.375	0.425	0.475	0.525	0.575	0.625	0.675	0.725	0.775	0.825	0.875	0.925	0.975	1.025	1.075
Hist1	0	0	1	3	6	20	29	55	62	59	78	75	59	38	0	1	0	0	0	0	0	0	0	0	0	0
Hist2	0	0	0	0	0	0	0	0	0	0	0	0	0	0	0	0	1	0	3	14	32	41	20	10	0	0
Hist3	0	0	0	0	0	0	0	0	0	0	2	6	50	94	142	98	69	48	30	13	1	0	0	0	0	0
Lower
Scatter1	X	0.291404	0.315296	0.536433	0.33651	0.274502	0.139059	0.419884	0.326633	0.389361	0.242131	0.414234	0.340785	0.150317	0.488478	0.35422	0.308214	0.411154	0.464479	0.470915	0.134371	0.45679	0.369542	0.200355	0.351895	0.42572	0.241721	0.304241	0.176652	0.346514	0.343617	0.415786	0.292573	0.386438	0.127282	0.517101	0.340344	0.32982	0.290076	0.317413	0.315452	0.393858	0.408044	0.248804	0.423951	0.370804	0.271296	0.365079	0.451937
	Y	0.763421	1.0702	1.11125	0.652079	0.456965	0.781327	0.684811	0.788573	0.710076	0.762359	0.707898	0.792556	0.775204	0.896779	0.802354	0.58688	0.684248	0.714453	0.893819	0.546978	0.723467	0.745221	0.711265	0.673289	0.627923	0.893927	0.839912	0.79837	0.684121	0.739874	0.701628	0.725121	0.702789	0.878186	0.816327	0.758465	0.737496	1.04349	0.709318	0.717774	0.696918	0.743881	0.829096	0.970413	0.727756	0.778986	0.687648	0.795289
Scatter2	X	0.633882	0.553867	0.528268	0.591419	0.79733	0.591024	0.717267	0.442232	0.713673	0.603943	0.561912	0.627834	0.662585	0.473209	0.626671	0.475546	0.648547	0.735227	0.527166	0.563489	0.590836	0.599404	0.556034	0.708359	0.448489	0.66992	0.51074	0.529636	0.645042	0.652908	0.534257	0.53337	0.701032	0.523093	0.633428	0.750504	0.606241	0.547507	0.531977	0.649294	0.704538	0.472566	0.512274	0.557304	0.801972	0.48573	0.466322	0.602951
	Y	0.726275	0.679535	0.453895	0.587294	0.474882	0.619815	0.398742	0.582478	1.01168	0.6451	0.654161	0.583447	0.637077	0.66531	0.500423	0.66846	0.593029	0.399099	0.454124	0.662732	0.676593	0.664563	0.6165	0.488017	0.47433	0.546653	0.645441	0.558515	0.655607	0.664225	0.770923	0.642117	0.392917	0.585633	0.450904	0.452481	0.625846	0.617299	0.72135	0.584472	0.362255	0.68507	0.755732	0.578899	0.387844	0.626681	0.659865	0.675424
Scatter3	X	0.927221	0.920019	0.893927	0.943008	0.982917	0.913663	0.814232	0.699699	0.919551	0.904086	0.80153	0.884145	0.914039	0.859445	0.91358	0.836658	0.921141	0.91439	0.963944	0.93054	0.860133	0.856641	0.82977	0.904189	0.900363	1	0.913423	0.800162	0.778594	0.940383	0.859552	0.890747	0.937947	0.921857	0.865657	0.885444	0.853851	0.972278	0.858572	0.755005	0.916922	0.826968	0.926891	0.89229	0.962837	0.955242	0.87807	0.843054
	Y	0.331391	0.594014	0.240111	0.292981	0.68464	0.282906	0.325127	0.0834814	0.299218	0.175637	0.344291	0.653172	-0.122604	0.978395	0.141358	0.338517	-0.355201	0.105488	0.467887	0.372527	0.369894	0.397241	0.292104	0.369216	0.11283	-0.0267148	0.202093	0.31843	-0.0929812	0.00247039	0.0668572	0.193568	0.105396	0.315895	0.894877	0.135986	0.411333	-11.2862	0.315759	0.244852	0.177056	-0.182296	0.132112	0.337186	0.585598	0.0308927	0.240673	0.279529
[truncated: 418 more columns]

## Sheet: Fig.3e
Fig.3e
Upper
Bin	-0.175	-0.125	-0.075	-0.025	0.025	0.075	0.125	0.175	0.225	0.275	0.325	0.375	0.425	0.475	0.525	0.575	0.625	0.675	0.725	0.775	0.825	0.875	0.925	0.975	1.025	1.075
Hist1	0	0	0	0	1	5	5	15	15	29	20	24	36	21	3	0	0	0	0	0	0	0	0	0	0	0
Hist2	0	0	0	0	0	0	0	0	0	0	1	1	4	15	23	41	38	30	29	21	10	5	0	0	0	0
Hist3	0	0	0	0	0	0	0	0	0	0	0	0	0	0	0	0	0	0	0	6	66	157	34	23	0	0
Lower
Scatter1	X	0.962048	0.928353	0.933128	0.851798	0.851886	0.933433	0.92463	0.896958	0.886205	0.941822	0.906764	0.926768	0.968295	0.901544	0.962367	0.942893	0.947292	0.916385	0.92357	0.919946	0.939184	0.954122	0.857013	0.918785	0.886416	0.921629	0.884116	0.91545	0.976358	0.899659	0.975994	0.884379	0.985377	0.917248	0.928764	0.993365	0.925004	0.828952	0.9342	0.924868	0.936204	0.89071	0.95487	0.948472	0.948596	0.843805	0.908745	0.935522
	Y	-1.1659	0.0454884	0.0863956	-0.0709615	0.324559	-0.488764	0.173532	1.04753	0.203609	0.216411	0.259455	-0.303467	0.338468	0.443484	-1.18349	-0.699388	-0.261724	0.0476712	0.367324	-0.0653079	-0.189195	0.366626	0.198365	0.249961	0.471664	0.130113	0.0586054	0.447576	-1.62396	0.247992	-0.212222	-0.175861	-2.68781	-0.247786	-0.105278	-1.00485	0.333297	0.142919	0.0139532	0.108816	0.220594	0.218283	-0.388635	-0.247986	0.0898429	-0.316785	0.200736	0.128124
Scatter2	X	0.331192	0.472546	0.446263	0.233272	0.433002	0.399789	0.355812	0.324066	0.472043	0.334019	0.375892	0.403812	0.48586	0.27397	0.295862	0.392597	0.481522	0.501617	0.481964	0.519541	0.368939	0.408153	0.42623	0.210335	0.416455	0.419489	0.349325	0.481577	0.276687	0.456016	0.37119	0.487408	0.145204	0.479394	0.467119	0.367047	0.412945	0.331451	0.559103	0.450704	0.352929	0.276648	0.429198	0.498292	0.458027	0.541733	0.285674	0.341292
	Y	0.548336	0.725986	0.845178	0.885259	0.782847	0.695653	0.782924	0.902883	0.79193	0.689272	0.709363	0.633282	0.585671	0.742432	0.842642	0.761436	0.612999	0.61472	0.601487	0.646049	1.01793	0.613746	0.649049	0.913698	0.718724	0.704844	0.741749	0.732632	0.877009	0.673899	0.628709	0.765761	0.444606	0.874909	0.777995	0.797425	0.701601	0.7886	0.877113	0.717053	0.771038	0.85308	0.580897	0.732709	0.664418	0.725718	0.841991	0.857846
Scatter3	X	0.550392	0.813991	0.629461	0.596321	0.643022	0.637687	0.664768	0.513839	0.72979	0.770273	0.563631	0.728743	0.818032	0.547122	0.743777	0.756768	0.751954	0.544518	0.68654	0.730517	0.60399	0.806295	0.799658	0.603716	0.808988	0.633058	0.655441	0.789895	0.851741	0.635049	0.885974	0.784823	0.399876	0.696162	0.904574	0.578246	0.513125	0.642348	0.831729	0.911893	0.701563	0.633625	0.796036	0.775969	0.833341	0.651401	0.813389	0.842335
	Y	0.250242	0.46005	0.695165	0.621484	0.400321	0.591061	0.555179	0.576801	-0.263524	0.493766	0.634642	0.509119	0.361899	0.484435	0.817807	0.539989	0.382979	0.646335	0.539056	0.521363	0.600519	0.472859	0.310352	0.612848	0.586856	0.410061	0.505143	0.451107	0.456587	0.580463	0.918791	0.336401	0.481744	0.576795	0.748645	0.519593	0.571234	0.685168	0.475452	0.583145	0.374972	0.656649	0.387239	0.716274	0.589397	0.466479	0.443863	0.68874
[truncated: 238 more columns]

## Sheet: Fig.3f
Fig.3f
Contour matrix	0.0003156	0.648155	0.65	0.67	0.69	0.71	0.73	0.741627	0.75	0.762599	0.768349	0.766394	0.762161	0.759392	0.759349	0.762257	0.766635	0.769953	0.77	0.79	0.797352	0.81	0.811996	0.821282	0.83	0.832894	0.846315	0.85	0.869505	0.87	0.89	0.91	0.93	0.938002	0.95	0.966682	0.97	0.985431	0.99	0.999399	1.00819	1.01	1.01564	1.01751	1.01666	1.01527	1.01376	1.01095	1.01
	165	0.13	0.129024	0.127157	0.12676	0.124703	0.124835	0.13	0.134177	0.15	0.17	0.19	0.21	0.23	0.25	0.27	0.29	0.31	0.313384	0.323433	0.31	0.294908	0.29	0.27	0.256907	0.25	0.23	0.226096	0.21	0.20963	0.200679	0.199883	0.205501	0.21	0.216045	0.23	0.233086	0.25	0.256489	0.27	0.29	0.297671	0.31	0.33	0.35	0.37	0.39	0.41	0.413997
[truncated: 1,473 more columns]

[truncated: 9 more sheets: Fig.4b, Fig.6b, Fig.5b, Fig.5d, Fig.6c, Fig.6d, Fig. S1, Fig. S3, Fig. S9c]
